# Supplementary material for: Premature release of action sequences in adolescent male rats
Source: Front Behav Neurosci. 2026 Feb 10;20:1716850. doi: 10.3389/fnbeh.2026.1716850 (PMC12929139; doi:10.3389/fnbeh.2026.1716850)
Supplement: Supplementary file 2 [file Table_1.xlsx]

## Sheet: Experimental groups
ID	Files ID	Litter	DOB (dd/mm/yy)	Sex	Group	OF training Date	OF training time	OF age	OF test age	OF test time	Crossings OF training	Crossings OF test	Rearings OF training	Rearings OF test	% Hab cruces	% Hab rearings	Ymaze fecha Tr	Y maze hora tr	Y maze edad	Obj 1 Training	Obj 2 Training	Y maze training Obj 1	Y maze training Obj 2	Ymaze Test date	Y maze Test time	Obj 1 Test	Obj 2 Test	Y maze Test Obj 1	Y maze Test Obj 2	Preference Index	Rewarded task starting date (dd/mm/yy)	Rewarded task age at the beginning (days)	Reward/min más alto	Pendiente de la curva
20	Reward 2	4	30/05/21	Female	Ado	2021-07-07	14:06:00	38	2021-08-07	15:43:00	163	95	57	30	58.2822	52.6316	14/7/21	13:38:00	60	Coffee	Coffee	55	57	15/7/21	14:10:00	Coffee	Plastic cup	13	20	0.212121	2021-05-07	36
21	Reward 3	4	30/05/21	Female	Ado	2021-07-07	13:32:00	38	2021-08-07	15:55:00	190	125	50	34	65.7895	68	14/7/21	13:45:00	60	Plastic cup	Plastic cup	36	31	15/7/21	14:16:00	Plastic cup	Coffee	9	19	0.357143	2021-05-07	36
22	Reward 1	4	30/05/21	Male	Ado	2021-07-07	14:56:00	38	2021-08-07	16:05:00	189	131	57	40	69.3122	70.1754	14/7/21	13:52:00	60	Plastic cup	Plastic cup	45	46	15/7/21	13:55:00	Plastic cup	Coffee	9	30	0.538462	2021-05-07	36
23	Reward 2	4	30/05/21	Male	Ado	2021-07-07	15:08:00	38	2021-08-07	16:18:00	161	136	49	27	84.472	55.102	14/7/21	14:00:00	60	Coffee	Coffee	44	42	15/7/21	14:00:00	Coffee	Plastic cup	9	17	0.307692	2021-05-07	36
81	Reward 7	17	13/8/22	Male	Ado	2022-04-10	14:29:00	52	2022-05-10	14:25:00	122	159	60	44	130.328	73.3333	2022-12-10	09:23:00	60	Coffee	Coffee	25	22	13/10/22	08:46:00	Coffee	Plastic cup	5	20	0.6	13/9/22	31
82	Reward 8	17	13/8/22	Male	Ado	2022-04-10	14:41:00	52	2022-05-10	14:37:00	133	125	24	44	93.985	183.333	2022-12-10	09:30:00	60	Plastic cup	Plastic cup	31	34	13/10/22	08:51:00	Plastic cup	Coffee	19	27	0.173913	13/9/22	31
83	Reward 8	17	13/8/22	Female	Ado	2022-04-10	14:53:00	52	2022-05-10	14:51:00	172	156	50	47	90.6977	94	2022-12-10	09:41:00	60	Coffee	Coffee	34	38	13/10/22	08:58:00	Coffee	Plastic cup	13	32	0.422222	13/9/22	31
84	Reward 9	17	13/8/22	Female	Ado	2022-04-10	15:05:00	52	2022-05-10	15:03:00	115	116	28	37	100.87	132.143	2022-12-10	09:50:00	60	Plastic cup	Plastic cup	26	28	13/10/22	09:03:00	Plastic cup	Coffee	19	32	0.254902	13/9/22	31
65	Reward 3	12	23/2/22	Male	Ado	18/4/22	11:14:00	54	19/4/22	11:40:00	127	107	59	64	84.252	108.475	20/4/22	09:45:00	56	Coffee	Coffee	25	26	21/04/22	09:38:00	Coffee	Plastic cup	12	25	0.351351	23/3/22	28
66	Reward 4	12	23/2/22	Male	Ado	18/4/22	11:27:00	54	19/4/22	11:52:00	124	129	51	55	104.032	107.843	20/4/22	09:55:00	56	Plastic cup	Plastic cup	16	18	21/04/22	09:45:00	Plastic cup	Coffee	5	26	0.677419	23/3/22	28
67	Reward 5	12	23/2/22	Male	Ado	18/4/22	11:41:00	54	19/4/22	12:04:00	149	121	73	58	81.2081	79.4521	20/4/22	10:06:00	56	Coffee	Coffee	14	15	21/04/22	09:55:00	Coffee	Plastic cup	9	23	0.4375	23/3/22	28
68	Reward 6	12	23/2/22	Male	Ado	18/4/22	11:54:00	54	19/4/22	12:16:00	168	163	70	72	97.0238	102.857	20/4/22	10:16:00	56	Plastic cup	Plastic cup	10	11	21/04/22	10:02:00	Plastic cup	Coffee	9	22	0.419355	23/3/22	28
73	Reward 4	15	2022-05-02	Female	Ado	28/6/22	13:50:00	57	29/6/22	14:08:00	182	177	95	67	97.2527	70.5263	2022-06-07	11:40:00	65	Plastic cup	Plastic cup	30	28	2022-07-07	10:42:00	Plastic cup	Coffee	7	30	0.621622	2022-06-06	35
74	Reward 5	15	2022-05-02	Female	Ado	28/6/22	14:02:00	57	29/6/22	14:21:00	194	161	70	58	82.9897	82.8571	2022-06-07	11:47:00	65	Plastic cup	Plastic cup	27	27	2022-07-07	10:47:00	Plastic cup	Coffee	4	33	0.783784	2022-06-06	35
75	Reward 6	15	2022-05-02	Female	Ado	28/6/22	14:17:00	57	29/6/22	14:54:00	165	128	83	49	77.5758	59.0361	2022-06-07	11:59:00	65	Coffee	Coffee	22	24	2022-07-07	10:54:00	Coffee	Plastic cup	2	22	0.833333	2022-06-06	35
76	Reward 7	15	2022-05-02	Female	Ado	28/6/22	14:32:00	57	29/6/22	14:41:00	228	159	86	45	69.7368	52.3256	2022-06-07	12:07:00	65	Coffee	Coffee	23	22	2022-07-07	11:03:00	Coffee	Plastic cup	3	15	0.666667	2022-06-06	35
7	Reward 1	1	2021-02-07	Female	AD	29/4/21	14:58:00	81	30/4/21	14:42:00	212	188	63	65	88.6792	103.175	27/4/21	14:40:00	79	Coffee	Coffee	46	34	28/4/21	10:00:00	Coffee	Plastic cup	13	24	0.297297	2021-04-07	59
8	Reward 2	1	2021-02-07	Female	AD	29/4/21	15:12:00	81	30/4/21	14:53:00	233	196	63	46	84.1202	73.0159	27/4/21	14:52:00	79	Plastic cup	Plastic cup	38	40	28/4/21	10:07:00	Plastic cup	Coffee	11	25	0.388889	2021-04-07	59
69	Reward 7	13	23/2/22	Female	AD	16/5/22	13:35:00	82	17/5/22	15:10:00	184	153	70	68	83.1522	97.1429	2022-12-05	11:54:00	78	Plastic cup	Plastic cup	30	32	13/5/22	12:29:00	Plastic cup	Coffee	4	18	0.636364	2022-04-05	70
70	Reward 8	13	23/2/22	Female	AD	16/5/22	13:51:00	82	17/5/22	15:25:00	147	170	63	60	115.646	95.2381	2022-12-05	12:20:00	78	Coffee	Coffee	28	27	13/5/22	12:34:00	Coffee	Plastic cup	5	20	0.6	2022-04-05	70
71	Reward 3	14	23/2/22	Male	AD	16/5/22	15:34:00	82	17/5/22	15:50:00	173	128	86	68	73.9884	79.0698	2022-12-05	13:48:00	78	Plastic cup	Plastic cup	22	24	13/5/22	13:16:00	Plastic cup	Coffee	3	26	0.793103	2022-04-05	70
72	Reward 4	14	23/2/22	Male	AD	16/5/22	15:34:00	82	17/5/22	16:07:00	192	142	81	71	73.9583	87.6543	2022-12-05	13:56:00	78	Coffee	Coffee	17	16	13/5/22	13:26:00	Coffee	Plastic cup	4	21	0.68	2022-04-05	70
45	Reward 1	8	2021-09-02	Female	AD	25/11/21	13:15:00	84	26/11/21	13:31:00	128	102	42	34	79.6875	80.9524	30/11/21	13:45:00	89	Coffee	Coffee	35	39	2021-01-12	15:57:00	Coffee	Plastic cup	10	24	0.411765	2021-09-11	68
46	Reward 2	8	2021-09-02	Female	AD	25/11/21	13:26:00	84	26/11/21	13:41:00	203	180	54	74	88.67	137.037	30/11/21	13:55:00	89	Plastic cup	Plastic cup	45	49	2021-01-12	16:02:00	Plastic cup	Coffee	15	32	0.361702	2021-09-11	68
47	Reward 3	8	2021-09-02	Female	AD	25/11/21	13:36:00	84	26/11/21	13:55:00	93	80	26	26	86.0215	100	30/11/21	14:05:00	89	Coffee	Coffee	31	33	2021-01-12	16:07:00	Coffee	Plastic cup	14	25	0.282051	2021-11-11	68
48	Reward 4	8	2021-09-02	Female	AD	25/11/21	13:46:00	84	26/11/21	14:06:00	143	103	72	40	72.028	55.5556	30/11/21	14:18:00	89	Plastic cup	Plastic cup	16	17	2021-01-12	16:11:00	Plastic cup	Coffee	14	26	0.3	2021-11-11	68
17	Reward 1	3	2021-04-10	Male	AD	2021-05-07	13:50:00	86	2021-06-07	12:32:00	166	163	57	47	98.1928	82.4561	2021-08-07	14:35:00	89	Coffee	Coffee	46	44	2021-09-07	14:22:00	Coffee	Plastic cup	12	24	0.333333	2021-09-06	60
18	Reward 2	3	2021-04-10	Male	AD	2021-05-07	14:02:00	86	2021-06-07	12:45:00	150	130	62	52	86.6667	83.871	2021-08-07	14:42:00	89	Plastic cup	Plastic cup	34	35	2021-09-07	14:27:00	Plastic cup	Coffee	16	39	0.418182	2021-09-06	60
77	Reward 5	16	2022-05-02	Male	AD	2022-04-08	15:11:00	94	2022-05-08	15:18:00	129	66	58	37	51.1628	63.7931	2022-09-08	11:00:00	99	Coffee	Coffee	31	29	2022-10-08	10:05:00	Coffee	Plastic cup	20	30	0.2	13/7/22	72
78	Reward 6	16	2022-05-02	Male	AD	2022-04-08	15:23:00	94	2022-05-08	15:30:00	122	113	37	36	92.623	97.2973	2022-09-08	11:15:00	99	Plastic cup	Plastic cup	15	13	2022-10-08	10:10:00	Plastic cup	Coffee	14	24	0.263158	13/7/22	72
79	Reward 7	16	2022-05-02	Male	AD	2022-04-08	15:39:00	94	2022-05-08	15:43:00	177	117	68	53	66.1017	77.9412	2022-09-08	11:30:00	99	Coffee	Coffee	18	17	2022-10-08	10:15:00	Coffee	Plastic cup	7	10	0.176471	13/7/22	72
80	Reward 8	16	2022-05-02	Male	AD	2022-04-08	15:51:00	94	2022-05-08	15:56:00	165	93	40	32	56.3636	80	2022-09-08	11:35:00	99	Plastic cup	Plastic cup	14	13	2022-10-08	10:20:00	Plastic cup	Coffee	18	27	0.2	13/7/22	72

## Sheet: OF crossings
Females
Minute	Crossings Females Ado Tr								Crossings Females Ado Ts								Crossings Females AD Tr								Crossings Females AD Ts
1	27	39	29	28	23	35	18	21	27	24	32	25	17	24	25	25	37	41	37	31	31	27	38	24	29	48	25	32	19	27	29	25
2	23	27	26	24	29	34	21	16	22	20	32	20	10	29	23	15	30	35	25	24	19	32	22	17	25	30	22	28	20	28	22	24
3	16	28	19	21	25	33	16	14	20	22	18	17	20	21	16	14	32	29	18	23	12	29	18	23	28	26	19	29	17	16	20	23
4	24	31	17	22	21	26	6	18	16	19	15	18	15	16	9	6	26	23	3	27	12	16	14	14	29	22	8	8	6	21	21	23
5	18	9	13	18	19	22	21	13	0	9	17	20	13	9	17	13	22	20	6	18	8	19	21	8	16	10	9	16	4	11	16	11
6	15	15	15	19	12	18	18	19	0	11	22	11	12	11	13	13	10	19	15	20	0	18	10	4	19	19	11	2	0	0	12	7
7	10	13	19	22	14	16	17	10	0	3	13	19	10	13	18	7	12	24	14	19	3	16	21	18	11	10	0	14	0	0	11	19
8	9	2	11	19	6	12	22	4	0	9	10	9	11	11	12	2	13	13	8	5	8	12	10	10	11	7	4	15	3	0	0	11
9	11	7	19	16	10	19	19	0	0	8	10	12	10	12	9	10	18	11	2	20	0	3	14	4	3	8	0	18	9	0	10	21
10	10	19	14	5	6	13	14	0	10	0	8	10	10	13	14	11	12	18	0	16	0	0	16	25	17	16	4	18	2	0	12	6
Sum	163	190	182	194	165	228	172	115	95	125	177	161	128	159	156	116	212	233	128	203	93	172	184	147	188	196	102	180	80	103	153	170
Minute	Crossings Males Ado Tr								Crossings Males Ado Ts								Crossings Males AD Tr								Crossings Males AD Ts
1	25	26	20	21	25	22	22	27	31	26	24	29	20	18	21	25	43	27	23	30	26	21	34	26	34	28	21	21	16	10	21	13
2	26	25	15	19	25	28	10	19	17	19	16	15	22	26	27	19	26	14	17	30	22	20	28	23	23	18	19	17	11	12	24	18
3	24	24	18	17	21	25	15	21	16	21	12	16	12	22	21	20	14	22	23	25	18	21	26	18	15	17	9	9	8	13	14	12
4	13	22	14	18	22	15	14	26	10	19	16	20	14	23	20	11	26	11	16	20	15	16	20	19	16	10	16	14	6	15	14	11
5	19	25	8	9	15	13	6	10	11	13	9	13	10	14	16	13	11	16	24	16	10	13	26	18	24	7	9	17	7	11	8	12
6	19	12	15	9	12	14	19	12	4	14	7	9	13	11	3	11	15	13	14	12	9	11	13	17	3	10	7	18	6	8	7	7
7	15	16	6	6	4	21	6	11	13	4	1	3	8	21	17	4	3	15	21	17	10	0	16	11	19	11	11	10	2	16	8	9
8	21	0	6	5	7	9	4	6	10	7	5	12	12	6	13	11	0	9	14	13	7	0	7	8	20	6	15	17	4	11	9	5
9	20	0	5	11	9	6	12	0	8	13	10	4	6	7	6	4	13	15	8	13	8	6	4	16	5	10	9	13	3	9	8	4
10	7	7	20	9	9	15	14	1	11	0	7	9	4	15	15	7	15	8	13	16	4	14	3	9	4	13	12	6	3	8	4	2
Sum	189	157	127	124	149	168	122	133	131	136	107	130	121	163	159	125	166	150	173	192	129	122	177	165	163	130	128	142	66	113	117	93

## Sheet: OF rearings
Minute	Rearings Female Ado Tr								Rearings Female Ado Ts								Rearings Female AD Tr								Rearings Female AD Ts
1	7	7	15	6	8	12	5	5	3	2	6	7	6	6	5	4	8	8	11	10	7	11	13	12	7	9	9	13	3	8	4	7
2	6	2	16	8	12	9	7	5	10	5	9	7	2	3	7	6	9	10	11	7	4	15	9	10	6	4	5	14	6	10	7	7
3	5	8	9	6	12	11	3	2	8	4	7	7	2	5	3	6	8	7	5	5	4	9	8	9	8	5	4	13	4	10	8	7
4	11	5	10	7	11	13	3	5	7	6	8	8	11	6	3	3	8	6	2	8	3	8	7	10	9	5	2	5	2	8	10	8
5	8	4	7	9	9	9	4	3	0	5	6	6	3	6	6	5	7	7	0	6	4	9	8	2	4	3	2	5	2	4	10	4
6	6	9	7	9	7	6	8	4	0	6	5	6	8	6	5	7	3	3	6	4	0	7	3	3	15	5	7	1	0	0	10	4
7	4	4	11	11	5	9	5	3	0	1	5	5	4	4	5	2	6	5	4	5	1	5	3	5	4	1	1	4	0	0	7	6
8	3	1	9	7	6	3	10	1	0	2	5	3	7	2	4	0	3	5	3	2	3	6	4	4	5	4	3	5	2	0	1	4
9	2	4	6	6	8	8	3	0	0	3	7	3	3	5	2	2	7	5	0	4	0	2	5	1	1	4	0	7	5	0	4	10
10	5	6	5	1	5	6	2	0	2	0	9	6	3	2	7	2	4	7	0	3	0	0	10	7	6	6	1	7	2	0	7	3
Sum	57	50	95	70	83	86	50	28	30	34	67	58	49	45	47	37	63	63	42	54	26	72	70	63	65	46	34	74	26	40	68	60
Minute	Rearings Male Ado Tr								Rearings Male Ado Ts								Rearings Male AD Tr								Rearings Male AD Ts
1	6	5	8	8	13	7	11	4	5	1	9	14	7	5	5	5	13	10	7	7	12	8	12	6	7	10	7	9	6	4	7	4
2	10	6	9	9	10	12	10	2	3	1	13	5	7	13	7	7	10	6	11	12	9	5	6	7	9	7	9	8	5	2	8	3
3	3	7	9	6	10	10	6	3	2	4	5	5	7	12	2	7	5	10	11	10	7	4	8	3	4	5	6	7	4	3	6	3
4	4	6	5	3	12	9	6	5	4	5	5	14	7	9	6	3	8	3	9	8	6	6	8	3	5	6	10	6	4	8	7	5
5	5	11	4	7	5	4	3	1	7	2	10	7	8	8	5	4	7	5	10	7	3	4	10	5	8	5	5	7	6	5	3	4
6	9	6	9	4	6	4	10	3	2	3	6	2	4	3	2	8	5	8	9	6	6	3	10	3	1	5	4	8	4	4	4	4
7	6	2	3	3	3	11	4	6	5	1	1	2	4	7	7	0	1	7	8	6	5	0	6	2	6	4	5	6	2	2	5	3
8	7	1	5	4	2	4	2	0	5	4	2	4	8	3	3	5	0	4	7	6	2	0	4	5	5	4	7	6	2	4	7	3
9	5	2	2	3	8	6	4	0	3	6	8	3	3	4	2	2	4	5	8	8	6	2	2	4	1	3	6	9	2	2	3	2
10	2	3	5	4	4	3	4	0	4	0	5	4	3	8	5	3	4	4	6	11	2	5	2	2	1	3	9	5	2	2	3	1
Sum	57	49	59	51	73	70	60	24	40	27	64	60	58	72	44	44	57	62	86	81	58	37	68	40	47	52	68	71	37	36	53	32
