# Supplementary material for: Premature release of action sequences in adolescent male rats
Source: Front Behav Neurosci. 2026 Feb 10;20:1716850. doi: 10.3389/fnbeh.2026.1716850 (PMC12929139; doi:10.3389/fnbeh.2026.1716850)
Supplement: Supplementary file 3 [file Table_2.xlsx]

## Sheet: Prueba 3 sesiones
Age	Sex	WT lower	Rat ID	Training Box	Rat	DOB	Age	Date	Session	Trial Type 1	Trial Type 2	Trial Type 3	Trial Type 4	Trial Type 5	Trial Type 6	Trial Type 7	Trial Type 8	Session time (sec)	Session time (min)	Rewards/min	Premature trials/ Total trials	Premature trials/ Total trials (%)	Correct trials with sequence / Correct trials (%)	Premature trials with sequence / Premature trials (%)	Total timely trials	Total Premature trials	Session type	Timely sin secuencia	Timely con secuencia	Prematuras con secuencia	Prematuro sin secuencia	Prem trials/ Rewards	Prem x8L/rewards
Adolescent	Female	2.5	20	2	2	2021-05-30	36	2021-07-05	1	111	118	24	186	12	128	25	51	4805.88	80.0979	1.3858	0.56304	56.304	90.5138	57.0552	253	326		4.14508	43.696	75.8204	100	2.93694	1.67568
Adolescent	Female	2.5	20	2	2	2021-05-30	37	2021-07-06	2	150	146	8	307	31	115	13	40	4322.41	72.0401	2.08217	0.598415	59.8415	97.3684	67.7704	304	453		1.0568	40.1585	80.7133	100	3.02	2.04667
Adolescent	Female	2.5	20	2	2	2021-05-30	38	2021-07-07	3	150	145	7	139	17	49	3	19	3423.96	57.066	2.62854	0.404339	40.4339	97.6821	67.8049	302	205		1.38067	59.5661	86.9822	100	1.36667	0.926667
Adolescent	Female	2.5	20	2	2	2021-05-30	39	2021-07-08	4	150	147	4	159	21	48	0	17	3219.55	53.6592	2.79542	0.431002	43.1002	98.6711	69.7368	301	228		0.756144	56.8998	86.9565	100	1.52	1.06
Adolescent	Female	2.5	20	2	2	2021-05-30	40	2021-07-09	5	151	145	5	138	17	36	2	15	2802.5	46.7084	3.23282	0.388211	38.8211	98.3389	72.2513	301	191		1.01626	61.1789	89.2276	100	1.2649	0.913907
Adolescent	Female	2.5	20	2	2	2021-05-30	43	2021-07-12	6	150	147	8	141	12	29	1	11	3075.79	51.2632	2.92607	0.373717	37.3717	97.377	77.4725	305	182		1.64271	62.6283	91.5811	100	1.21333	0.94
Adolescent	Female	2.5	20	2	2	2021-05-30	44	2021-07-13	7	149	144	11	236	32	72	3	17	3295.81	54.9301	2.71254	0.52795	52.795	96.3816	69.4118	304	340		1.70807	47.205	83.8509	100	2.28188	1.58389
Adolescent	Female	2.5	20	2	2	2021-05-30	45	2021-07-14	8	150	145	12	154	29	53	3	6	3020.51	50.3419	2.97963	0.434622	43.4622	96.0912	65.2542	307	236		2.20994	56.5378	84.8987	100	1.57333	1.02667
Adolescent	Female	2.5	20	2	2	2021-05-30	46	2021-07-15	9	150	146	5	181	18	53	0	6	2862.06	47.701	3.14459	0.455696	45.5696	98.3389	71.8254	301	252		0.904159	54.4304	87.1609	100	1.68	1.20667
Adolescent	Female	2.5	20	2	2	2021-05-30	47	2021-07-16	10	129	123	8	183	11	74	2	7	2703.38	45.0563	2.86308	0.507576	50.7576	96.9231	68.2836	260	268		1.51515	49.2424	83.9015	100	2.07752	1.4186
Adolescent	Female	2.5	20	2	2	2021-05-30	50	2021-07-19	11	151	147	2	211	9	64	1	7	3090.99	51.5164	2.9311	0.486301	48.6301	99.3333	74.2958	300	284		0.342466	51.3699	87.5	100	1.88079	1.39735
Adolescent	Female	2.5	20	2	2	2021-05-30	51	2021-07-20	12	150	146	5	129	18	54	2	6	2907.06	48.451	3.09591	0.400398	40.0398	98.3389	64.1791	301	201		0.996016	59.9602	85.6574	100	1.34	0.86
Adolescent	Female	2.5	20	2	2	2021-05-30	52	2021-07-21	13	148	147	7	140	13	42	3	8	3191.84	53.1973	2.78209	0.392354	39.2354	97.6821	71.7949	302	195		1.40845	60.7646	88.9336	100	1.31757	0.945946
Adolescent	Female	2.5	20	2	2	2021-05-30	53	2021-07-22	14	149	145	6	146	5	41	1	7	2894.52	48.2421	3.08859	0.390244	39.0244	98	76.0417	300	192		1.21951	60.9756	90.6504	100	1.28859	0.979866
Adolescent	Female	2.5	20	2	2	2021-05-30	54	2021-07-23	15	151	146	4	144	5	32	0	5	2846.61	47.4435	3.18273	0.375519	37.5519	98.6711	79.558	301	181		0.829876	62.4481	92.3237	100	1.19868	0.953642
Adolescent	Female	2.5	21	1	3	2021-05-30	39	2021-07-08	1	33	37	26	26	15	47	33	85	2492.34	41.5389	0.794435	0.478261	47.8261	72.9167	29.5455	96	88		14.1304	52.1739	66.3043	100	2.66667	0.787879
Adolescent	Female	2.5	21	1	3	2021-05-30	40	2021-07-09	2	72	74	72	36	42	101	28	116	4982.66	83.0443	0.867007	0.450882	45.0882	66.9725	20.1117	218	179		18.136	54.9118	63.9798	100	2.48611	0.5
Adolescent	Female	2.5	21	1	3	2021-05-30	43	2021-07-12	3	100	109	73	95	31	124	28	132	5866.72	97.7787	1.02272	0.469925	46.9925	74.1135	38	282	250		13.7218	53.0075	70.8647	100	2.5	0.95
Adolescent	Female	2.5	21	1	3	2021-05-30	44	2021-07-13	4	67	70	133	79	30	131	9	85	4755.08	79.2514	0.845411	0.470588	47.0588	50.7407	32.9167	270	240		26.0784	52.9412	68.4314	100	3.58209	1.1791
Adolescent	Female	2.5	21	1	3	2021-05-30	45	2021-07-14	5	78	69	129	43	39	51	6	37	4031.51	67.1918	1.16086	0.325183	32.5183	53.2609	32.3308	276	133		31.5403	67.4817	77.9951	100	1.70513	0.551282
Adolescent	Female	2.5	21	1	3	2021-05-30	46	2021-07-15	6	63	50	63	26	24	29	1	14	6285.36	104.756	0.601398	0.309804	30.9804	64.2045	32.9114	176	79		24.7059	69.0196	79.2157	100	1.25397	0.412698
Adolescent	Female	2.5	21	1	3	2021-05-30	47	2021-07-16	7	62	53	115	68	19	49	7	44	4277.48	71.2914	0.86967	0.371585	37.1585	50	50	230	136		31.4208	62.8415	81.4208	100	2.19355	1.09677
Adolescent	Female	2.5	21	1	3	2021-05-30	48	2021-07-17	8	72	77	84	64	19	28	4	26	4083.45	68.0575	1.05793	0.322674	32.2674	63.9485	57.6577	233	111		24.4186	67.7326	86.3372	100	1.54167	0.888889
Adolescent	Female	2.5	21	1	3	2021-05-30	50	2021-07-19	9	107	97	100	75	21	45	8	49	4194.68	69.9113	1.53051	0.316854	31.6854	67.1053	53.1915	304	141		22.4719	68.3146	85.1685	100	1.31776	0.700935
Adolescent	Female	2.5	21	1	3	2021-05-30	51	2021-07-20	10	78	67	138	46	28	24	4	25	4083.1	68.0516	1.14619	0.257218	25.7218	51.2367	46.9388	283	98		36.2205	74.2782	86.3517	100	1.25641	0.589744
Adolescent	Female	2.5	21	1	3	2021-05-30	51	2021-07-20	11	7	30	6	382	15	8	0	0	2887.95	48.1325	0.145432	0.904018	90.4018	86.0465	94.321	43	405		1.33929	9.59821	94.8661	100	57.8571	54.5714
Adolescent	Female	2.5	21	1	3	2021-05-30	52	2021-07-21	12	90	82	131	75	36	45	4	80	4212.03	70.2006	1.28204	0.339869	33.9869	56.7657	48.0769	303	156		28.5403	66.0131	82.3529	100	1.73333	0.833333
Adolescent	Female	2.5	21	1	3	2021-05-30	53	2021-07-22	13	68	70	143	79	32	132	11	86	5001.6	83.36	0.815739	0.46374	46.374	49.1103	32.5103	281	243		27.2901	53.626	68.7023	100	3.57353	1.16176
Adolescent	Female	2.5	21	1	3	2021-05-30	53	2021-07-22	14	132	128	2	210	8	57	5	17	3054.86	50.9143	2.59259	0.512104	51.2104	99.2366	76.3636	262	275		0.372439	48.7896	87.8957	100	2.08333	1.59091
Adolescent	Female	2.5	21	1	3	2021-05-30	54	2021-07-23	15	69	65	73	74	13	35	1	30	2882.87	48.0478	1.43607	0.370821	37.0821	64.7343	60.6557	207	122		22.1884	62.9179	85.4103	100	1.76812	1.07246
Adolescent	Female	2.5	73	1	4	2022-05-02	35	2022-06-06	1	6	8	38	7	21	13	12	38	2033.27	33.8878	0.177055	0.44086	44.086	26.9231	17.0732	52	41		40.8602	55.914	63.4409	100	6.83333	1.16667
Adolescent	Female	2.5	73	1	4	2022-05-02	36	2022-06-07	2	25	17	176	20	81	97	29	172	7118.32	118.639	0.210724	0.475962	47.5962	19.2661	10.101	218	198		42.3077	52.4038	57.2115	100	7.92	0.8
Adolescent	Female	2.5	73	1	4	2022-05-02	37	2022-06-08	3	104	102	76	68	39	78	30	85	7080.6	118.01	0.881281	0.396146	39.6146	73.0496	36.7568	282	185		16.2741	60.3854	74.9465	100	1.77885	0.653846
Adolescent	Female	2.5	73	1	4	2022-05-02	38	2022-06-09	4	143	136	22	81	31	34	0	21	4380.11	73.0019	1.95885	0.326622	32.6622	92.691	55.4795	301	146		4.9217	67.3378	85.4586	100	1.02098	0.566434
Adolescent	Female	2.5	73	1	4	2022-05-02	39	2022-06-10	5	144	129	31	110	25	34	4	19	3997.27	66.6211	2.16148	0.357294	35.7294	89.8026	65.0888	304	169		6.55391	64.2706	87.5264	100	1.17361	0.763889
Adolescent	Female	2.5	73	1	4	2022-05-02	42	2022-06-13	6	137	124	43	81	24	25	1	21	4064.28	67.738	2.0225	0.299539	29.9539	85.8553	62.3077	304	130		9.90783	70.0461	88.7097	100	0.948905	0.591241
Adolescent	Female	2.5	73	1	4	2022-05-02	43	2022-06-14	7	118	114	71	113	27	49	5	21	4564.94	76.0823	1.55095	0.384146	38.4146	76.5677	59.7884	303	189		14.4309	61.5854	84.5528	100	1.60169	0.957627
Adolescent	Female	2.5	73	1	4	2022-05-02	44	2022-06-15	8	144	127	27	141	18	24	4	13	3932.92	65.5487	2.19684	0.380457	38.0457	90.9396	77.0492	298	183		5.61331	61.9543	91.2682	100	1.27083	0.979167
Adolescent	Female	2.5	73	1	4	2022-05-02	45	2022-06-16	9	142	137	21	101	11	19	2	6	3581.34	59.6891	2.37899	0.303944	30.3944	93	77.0992	300	131		4.87239	69.6056	93.0394	100	0.922535	0.711268
Adolescent	Female	2.5	73	1	4	2022-05-02	46	2022-06-17	10	126	120	53	37	12	14	3	9	3792.36	63.206	1.99348	0.174033	17.4033	82.2742	58.7302	299	63		14.6409	82.5967	92.8177	100	0.5	0.293651
Adolescent	Female	2.5	73	1	4	2022-05-02	50	2022-06-21	11	54	51	186	12	17	28	3	10	4983.26	83.0543	0.650177	0.163793	16.3793	36.0825	21.0526	291	57		53.4483	83.6207	87.069	100	1.05556	0.222222
Adolescent	Female	2.5	73	1	4	2022-05-02	51	2022-06-22	12	117	127	55	46	16	25	0	22	3344.43	55.7405	2.09901	0.225389	22.5389	81.6054	52.8736	299	87		14.2487	77.4611	89.3782	100	0.74359	0.393162
Adolescent	Female	2.5	73	1	4	2022-05-02	52	2022-06-23	13	134	125	37	121	15	26	0	11	3641.4	60.6899	2.20794	0.353712	35.3712	87.5	74.6914	296	162		8.0786	64.6288	91.048	100	1.20896	0.902985
Adolescent	Female	2.5	73	1	4	2022-05-02	53	2022-06-24	14	108	105	81	59	6	22	2	25	3497.43	58.2906	1.85279	0.228346	22.8346	72.449	67.8161	294	87		21.2598	77.1654	92.6509	100	0.805556	0.546296
Adolescent	Female	2.5	73	1	4	2022-05-02	57	2022-06-28	15	69	64	148	22	18	16	1	29	4441.13	74.0188	0.932196	0.166172	16.6172	47.331	39.2857	281	56		43.9169	83.3828	89.911	100	0.811594	0.318841
Adolescent	Female	2.5	73	1	4	2022-05-02	58	2022-06-29	16	88	81	117	56	18	25	0	42	4040.99	67.3499	1.30661	0.257143	25.7143	59.0909	56.5657	286	99		30.3896	74.2857	88.8312	100	1.125	0.636364
Adolescent	Female	2.5	74	2	5	2022-05-02	35	2022-06-06	1	1	11	45	396	228	150	0	0	6681.25	111.354	0.00898035	0.931408	93.1408	21.0526	51.1628	57	774		5.41516	6.85921	54.5126	100	774	396
Adolescent	Female	2.5	74	2	5	2022-05-02	36	2022-06-07	2	88	84	24	139	19	103	14	52	5897.53	98.2922	0.895289	0.571116	57.1116	87.7551	53.2567	196	261		5.25164	42.8884	73.3042	100	2.96591	1.57955
Adolescent	Female	2.5	74	2	5	2022-05-02	37	2022-06-08	3	139	127	19	349	9	128	69	50	4928.65	82.1442	1.69215	0.63035	63.035	93.3333	71.8107	285	486		2.46433	36.965	82.2309	100	3.4964	2.51079
Adolescent	Female	2.5	74	2	5	2022-05-02	38	2022-06-09	4	41	46	212	63	51	185	8	53	4967.12	82.7853	0.495257	0.5	50	29.097	21.0702	299	299		35.4515	50	60.5351	100	7.29268	1.53659
Adolescent	Female	2.5	74	2	5	2022-05-02	39	2022-06-10	5	126	121	60	66	19	64	8	45	4362.47	72.7078	1.73296	0.326754	32.6754	80.456	44.2953	307	149		13.1579	67.3246	81.7982	100	1.18254	0.52381
Adolescent	Female	2.5	74	2	5	2022-05-02	42	2022-06-13	6	140	131	38	116	12	31	9	16	4504.21	75.0702	1.86492	0.339744	33.9744	87.7023	72.956	309	159		8.11966	66.0256	90.812	100	1.13571	0.828571
Adolescent	Female	2.5	74	2	5	2022-05-02	43	2022-06-14	7	141	146	15	148	4	27	2	9	3613.43	60.2238	2.34127	0.372141	37.2141	95.0331	82.6816	302	179		3.1185	62.7859	93.5551	100	1.2695	1.04965
Adolescent	Female	2.5	74	2	5	2022-05-02	44	2022-06-15	8	151	148	1	156	7	19	4	14	2960.05	49.3342	3.06076	0.377593	37.7593	99.6667	85.7143	300	182		0.207469	62.2407	94.6058	100	1.2053	1.03311
Adolescent	Female	2.5	74	2	5	2022-05-02	45	2022-06-16	9	146	146	3	78	2	18	3	24	2556.12	42.602	3.42707	0.249364	24.9364	98.9831	79.5918	295	98		0.763359	75.0636	94.9109	100	0.671233	0.534247
Adolescent	Female	2.5	74	2	5	2022-05-02	46	2022-06-17	10	131	129	46	231	25	42	5	30	5055.32	84.2554	1.5548	0.493377	49.3377	84.9673	77.5168	306	298		7.61589	50.6623	88.9073	100	2.27481	1.76336
Adolescent	Female	2.5	74	2	5	2022-05-02	50	2022-06-21	11	140	138	27	79	8	24	1	13	3048.79	50.8131	2.75519	0.266827	26.6827	91.1475	71.1712	305	111		6.49038	73.3173	92.3077	100	0.792857	0.564286
Adolescent	Female	2.5	74	2	5	2022-05-02	51	2022-06-22	12	145	143	10	81	2	36	1	9	2702.5	45.0417	3.21924	0.285372	28.5372	96.6443	68.0672	298	119		2.39808	71.4628	90.8873	100	0.82069	0.558621
Adolescent	Female	2.5	74	2	5	2022-05-02	52	2022-06-23	13	149	147	4	86	4	16	1	5	2492.46	41.541	3.58682	0.261084	26.1084	98.6667	81.1321	300	106		0.985222	73.8916	95.0739	100	0.711409	0.577181
Adolescent	Female	2.5	74	2	5	2022-05-02	53	2022-06-24	14	151	144	5	79	3	19	0	5	2637.74	43.9623	3.43476	0.25187	25.187	98.3333	78.2178	300	101		1.24688	74.813	94.5137	100	0.668874	0.523179
Adolescent	Female	2.5	74	2	5	2022-05-02	57	2022-06-28	15	140	140	18	43	10	22	2	4	2872.17	47.8695	2.92462	0.201072	20.1072	93.9597	57.3333	298	75		4.82574	79.8928	91.4209	100	0.535714	0.307143
Adolescent	Female	2.5	74	2	5	2022-05-02	58	2022-06-29	16	150	146	5	56	5	6	1	8	2627.67	43.7946	3.42508	0.182065	18.2065	98.3389	83.5821	301	67		1.3587	81.7935	97.0109	100	0.446667	0.373333
Adolescent	Female	2.5	75	1	6	2022-05-02	35	2022-06-06	1	12	4	75	20	52	75	32	133	6181.78	103.03	0.116471	0.617647	61.7647	17.5824	13.6054	91	147		31.5126	38.2353	46.6387	100	12.25	1.66667
Adolescent	Female	2.5	75	1	6	2022-05-02	36	2022-06-07	2	79	84	106	49	80	167	49	149	5315.61	88.5935	0.891713	0.523894	52.3894	60.5948	16.5541	269	296		18.7611	47.6106	56.2832	100	3.74684	0.620253
Adolescent	Female	2.5	75	1	6	2022-05-02	37	2022-06-08	3	140	127	40	155	33	62	13	39	4748.2	79.1367	1.76909	0.448833	44.8833	86.9707	62	307	250		7.18133	55.1167	82.9443	100	1.78571	1.10714
Adolescent	Female	2.5	75	1	6	2022-05-02	38	2022-06-09	4	139	129	33	139	16	29	4	28	4238.02	70.6337	1.9679	0.379381	37.9381	89.0365	75.5435	301	184		6.80412	62.0619	90.7216	100	1.32374	1
Adolescent	Female	2.5	75	1	6	2022-05-02	39	2022-06-10	5	131	129	46	231	25	42	5	30	5055.32	84.2554	1.5548	0.493377	49.3377	84.9673	77.5168	306	298		7.61589	50.6623	88.9073	100	2.27481	1.76336
Adolescent	Female	2.5	75	1	6	2022-05-02	42	2022-06-13	6	97	104	96	76	23	31	5	22	4472.02	74.5337	1.30143	0.30445	30.445	67.6768	58.4615	297	130		22.4824	69.555	87.3536	100	1.34021	0.783505
Adolescent	Female	2.5	75	1	6	2022-05-02	43	2022-06-14	7	105	100	100	118	29	40	4	37	4662.99	77.7164	1.35107	0.380081	38.0081	67.2131	63.1016	305	187		20.3252	61.9919	85.9756	100	1.78095	1.12381
Adolescent	Female	2.5	75	1	6	2022-05-02	44	2022-06-15	8	121	113	65	84	9	24	2	16	3840.45	64.0075	1.8904	0.28125	28.125	78.2609	71.7949	299	117		15.625	71.875	92.0673	100	0.966942	0.694215
Adolescent	Female	2.5	75	1	6	2022-05-02	45	2022-06-16	9	129	127	48	88	13	18	4	14	4096.5	68.275	1.88942	0.281324	28.1324	84.2105	73.9496	304	119		11.3475	71.8676	92.6714	100	0.922481	0.682171
Adolescent	Female	2.5	75	1	6	2022-05-02	46	2022-06-17	10	128	121	53	81	8	15	1	6	3952.89	65.8815	1.94288	0.256158	25.6158	82.4503	77.8846	302	104		13.0542	74.3842	94.335	100	0.8125	0.632812
Adolescent	Female	2.5	75	1	6	2022-05-02	50	2022-06-21	11	120	120	65	101	15	14	2	8	4029	67.15	1.78704	0.298851	29.8851	78.6885	77.6923	305	130		14.9425	70.1149	93.3333	100	1.08333	0.841667
Adolescent	Female	2.5	75	1	6	2022-05-02	51	2022-06-22	12	133	129	38	167	15	30	1	10	4077.04	67.9506	1.9573	0.414062	41.4062	87.3333	78.7736	300	212		7.42188	58.5938	91.2109	100	1.59398	1.25564
Adolescent	Female	2.5	75	1	6	2022-05-02	52	2022-06-23	13	138	123	39	139	28	23	2	8	4245.53	70.7589	1.95029	0.387755	38.7755	87	73.1579	300	190		7.95918	61.2245	89.5918	100	1.37681	1.00725
Adolescent	Female	2.5	75	1	6	2022-05-02	53	2022-06-24	14	130	128	39	102	26	17	3	20	3841.02	64.017	2.03071	0.328054	32.8054	86.8687	70.3448	297	145		8.82353	67.1946	90.2715	100	1.11538	0.784615
Adolescent	Female	2.5	75	1	6	2022-05-02	57	2022-06-28	15	117	123	60	39	8	16	10	12	3083.24	51.3873	2.27683	0.173554	17.3554	80	61.9048	300	63		16.5289	82.6446	93.3884	100	0.538462	0.333333
Adolescent	Female	2.5	75	1	6	2022-05-02	58	2022-06-29	16	132	120	47	72	11	14	2	5	3733.66	62.2276	2.12125	0.244949	24.4949	84.2809	74.2268	299	97		11.8687	75.5051	93.6869	100	0.734848	0.545455
Adolescent	Female	2.5	76	2	7	2022-05-02	35	2022-06-06	1	4	0	58	3	27	80	4	39	6295.2	104.92	0.0381243	0.639535	63.9535	6.45161	2.72727	62	110		33.7209	36.0465	37.7907	100	27.5	0.75
Adolescent	Female	2.5	76	2	7	2022-05-02	36	2022-06-07	2	32	36	89	45	34	157	23	75	5334.38	88.9063	0.359929	0.600509	60.0509	43.3121	19.0678	157	236		22.6463	39.9491	51.3995	100	7.375	1.40625
Adolescent	Female	2.5	76	2	7	2022-05-02	37	2022-06-08	3	55	45	191	26	26	325	35	146	5114.95	85.2491	0.645168	0.564371	56.4371	34.3643	6.89655	291	377		28.5928	43.5629	47.4551	100	6.85455	0.472727
Adolescent	Female	2.5	76	2	7	2022-05-02	38	2022-06-09	4	124	125	56	99	17	103	30	80	5215.44	86.924	1.42653	0.417939	41.7939	81.6393	45.2055	305	219		10.687	58.2061	77.0992	100	1.76613	0.798387
Adolescent	Female	2.5	76	2	7	2022-05-02	39	2022-06-10	5	149	141	19	221	5	70	3	33	3617.75	60.2959	2.47115	0.489256	48.9256	93.8511	74.6622	309	296		3.1405	51.0744	87.6033	100	1.98658	1.48322
Adolescent	Female	2.5	76	2	7	2022-05-02	42	2022-06-13	6	151	148	4	141	4	27	1	16	2850.69	47.5115	3.17818	0.362105	36.2105	98.6799	81.9767	303	172		0.842105	63.7895	93.4737	100	1.13907	0.933775
Adolescent	Female	2.5	76	2	7	2022-05-02	43	2022-06-14	7	146	145	12	113	11	38	0	21	2540.01	42.3334	3.44881	0.348387	34.8387	96.0396	69.7531	303	162		2.58065	65.1613	89.4624	100	1.10959	0.773973
Adolescent	Female	2.5	76	2	7	2022-05-02	44	2022-06-15	8	150	144	8	127	3	26	2	11	2500.2	41.67	3.59971	0.340611	34.0611	97.351	81.4103	302	156		1.74672	65.9389	93.6681	100	1.04	0.846667
Adolescent	Female	2.5	76	2	7	2022-05-02	45	2022-06-16	9	152	148	2	90	4	19	1	14	2216.82	36.9471	4.11399	0.272289	27.2289	99.3377	79.646	302	113		0.481928	72.7711	94.4578	100	0.743421	0.592105
Adolescent	Female	2.5	76	2	7	2022-05-02	46	2022-06-17	10	151	145	5	117	2	21	0	15	2493.02	41.5504	3.63414	0.31746	31.746	98.3389	83.5714	301	140		1.13379	68.254	94.7846	100	0.927152	0.774834
Adolescent	Female	2.5	76	2	7	2022-05-02	50	2022-06-21	11	148	147	3	76	3	22	0	7	2178.22	36.3037	4.07672	0.253133	25.3133	98.9933	75.2475	298	101		0.75188	74.6867	93.7343	100	0.682432	0.513514
Adolescent	Female	2.5	76	2	7	2022-05-02	51	2022-06-22	12	149	147	5	136	4	26	0	12	2410.98	40.183	3.70804	0.35546	35.546	98.3389	81.9277	301	166		1.07066	64.454	93.576	100	1.11409	0.912752
Adolescent	Female	2.5	76	2	7	2022-05-02	52	2022-06-23	13	147	146	9	61	2	25	2	17	2204.1	36.735	4.00163	0.225641	22.5641	97.0199	69.3182	302	88		2.30769	77.4359	93.0769	100	0.598639	0.414966
Adolescent	Female	2.5	76	2	7	2022-05-02	53	2022-06-24	14	150	148	3	83	7	14	0	12	2248.61	37.4769	4.00246	0.25679	25.679	99.0033	79.8077	301	104		0.740741	74.321	94.8148	100	0.693333	0.553333
Adolescent	Female	2.5	76	2	7	2022-05-02	57	2022-06-28	15	149	147	5	56	7	8	0	10	2185.33	36.4222	4.09091	0.19086	19.086	98.3389	78.8732	301	71		1.34409	80.914	95.9677	100	0.47651	0.375839
Adolescent	Female	2.5	76	2	7	2022-05-02	58	2022-06-29	16	151	148	5	43	4	7	1	4	2012.66	33.5444	4.5015	0.150838	15.0838	98.3553	79.6296	304	54		1.39665	84.9162	96.9274	100	0.357616	0.284768
Adolescent	Female	2.5	83	1	8	2022-08-13	31	2022-09-13	1	30	33	97	21	56	188	23	120	3527.13	58.7856	0.510329	0.623529	62.3529	39.375	7.92453	160	265		22.8235	37.6471	42.5882	100	8.83333	0.7
Adolescent	Female	2.5	83	1	8	2022-08-13	32	2022-09-14	2	113	110	79	104	105	234	20	172	6086.98	101.45	1.11385	0.594631	59.4631	73.8411	23.4763	302	443		10.604	40.5369	54.4966	100	3.92035	0.920354
Adolescent	Female	2.5	83	1	8	2022-08-13	34	2022-09-16	3	143	143	14	125	67	48	6	44	3736.75	62.2791	2.29611	0.444444	44.4444	95.3333	52.0833	300	240		2.59259	55.5556	78.7037	100	1.67832	0.874126
Adolescent	Female	2.5	83	1	8	2022-08-13	37	2022-09-19	4	139	135	35	60	23	14	4	18	4035.65	67.2608	2.06658	0.238916	23.8916	88.6731	61.8557	309	97		8.62069	76.1084	90.8867	100	0.697842	0.431655
Adolescent	Female	2.5	83	1	8	2022-08-13	38	2022-09-20	5	131	125	47	60	19	7	4	25	5026.63	83.7771	1.56367	0.22108	22.108	84.4884	69.7674	303	86		12.0823	77.892	93.3162	100	0.656489	0.458015
Adolescent	Female	2.5	83	1	8	2022-08-13	39	2022-09-21	6	131	123	46	48	19	10	1	25	4642.35	77.3725	1.69311	0.204244	20.4244	84.6667	62.3377	300	77		12.2016	79.5756	92.3077	100	0.587786	0.366412
Adolescent	Female	2.5	83	1	8	2022-08-13	41	2022-09-23	7	135	133	33	55	32	2	3	14	4119.12	68.652	1.96644	0.228205	22.8205	89.0365	61.7978	301	89		8.46154	77.1795	91.2821	100	0.659259	0.407407
Adolescent	Female	2.5	83	1	8	2022-08-13	44	2022-09-26	8	127	119	59	61	21	16	7	24	4473.92	74.5653	1.70321	0.243176	24.3176	80.6557	62.2449	305	98		14.6402	75.6824	90.8189	100	0.771654	0.480315
Adolescent	Female	2.5	83	1	8	2022-08-13	45	2022-09-27	9	124	117	60	104	33	7	7	29	5391.46	89.8576	1.37996	0.323596	32.3596	80.0664	72.2222	301	144		13.4831	67.6404	91.0112	100	1.16129	0.83871
Adolescent	Female	2.5	83	1	8	2022-08-13	46	2022-09-28	10	126	122	55	50	20	16	2	17	4392.95	73.2159	1.72094	0.22108	22.108	81.8482	58.1395	303	86		14.1388	77.892	90.7455	100	0.68254	0.396825
Adolescent	Female	2.5	83	1	8	2022-08-13	47	2022-09-29	11	78	70	89	42	17	16	4	17	6043.6	100.727	0.774373	0.240385	24.0385	62.4473	56	237	75		28.5256	75.9615	89.4231	100	0.961538	0.538462
Adolescent	Female	2.5	83	1	8	2022-08-13	48	2022-09-30	12	98	96	59	74	26	18	0	24	3844	64.0667	1.52966	0.318059	31.8059	76.6798	62.7119	253	118		15.903	68.1941	88.1402	100	1.20408	0.755102
Adolescent	Female	2.5	83	1	8	2022-08-13	51	2022-10-03	13	128	121	56	85	15	19	5	24	4391.17	73.1861	1.74896	0.28066	28.066	81.6393	71.4286	305	119		13.2075	71.934	91.9811	100	0.929688	0.664062
Adolescent	Female	2.5	83	1	8	2022-08-13	52	2022-10-04	14	119	120	64	47	20	17	6	12	4239.94	70.6657	1.68398	0.217054	21.7054	78.8779	55.9524	303	84		16.5375	78.2946	90.4393	100	0.705882	0.394958
Adolescent	Female	2.5	83	1	8	2022-08-13	53	2022-10-05	15	90	89	125	37	34	21	5	40	5347.16	89.1193	1.00988	0.232323	23.2323	58.8816	40.2174	304	92		31.5657	76.7677	86.1111	100	1.02222	0.411111
Adolescent	Female	2.5	84	2	9	2022-08-13	31	2022-09-13	1	67	73	10	114	21	100	18	45	4089.08	68.1514	0.983106	0.61039	61.039	93.3333	48.5106	150	235		2.5974	38.961	68.5714	100	3.50746	1.70149
Adolescent	Female	2.5	84	2	9	2022-08-13	32	2022-09-14	2	145	145	11	165	34	68	9	49	4251.38	70.8563	2.0464	0.47007	47.007	96.3455	61.7978	301	267		1.93662	52.993	82.0423	100	1.84138	1.13793
Adolescent	Female	2.5	84	2	9	2022-08-13	34	2022-09-16	3	149	145	6	313	18	38	9	28	3858.42	64.307	2.31701	0.55157	55.157	98	84.8238	300	369		0.896861	44.843	91.6293	100	2.47651	2.10067
Adolescent	Female	2.5	84	2	9	2022-08-13	37	2022-09-19	4	151	147	2	277	19	27	1	9	3443.65	57.3941	2.63093	0.518459	51.8459	99.3333	85.7585	300	323		0.321027	48.1541	92.6164	100	2.13907	1.83444
Adolescent	Female	2.5	84	2	9	2022-08-13	38	2022-09-20	5	47	66	273	91	65	103	41	83	5916.18	98.603	0.476659	0.40155	40.155	29.2746	35.1351	386	259		42.3256	59.845	73.9535	100	5.51064	1.93617
Adolescent	Female	2.5	84	2	9	2022-08-13	39	2022-09-21	6	149	148	9	134	3	19	2	16	2879.21	47.9869	3.10502	0.337662	33.7662	97.0588	85.8974	306	156		1.94805	66.2338	95.2381	100	1.04698	0.899329
Adolescent	Female	2.5	84	2	9	2022-08-13	41	2022-09-23	7	151	147	10	107	8	22	2	20	3446.7	57.4451	2.6286	0.307865	30.7865	96.7532	78.1022	308	137		2.24719	69.2135	93.2584	100	0.907285	0.708609
Adolescent	Female	2.5	84	2	9	2022-08-13	44	2022-09-26	8	149	145	16	108	7	16	4	21	2997.92	49.9653	2.98207	0.297052	29.7052	94.8387	82.4427	310	131		3.62812	70.2948	94.7846	100	0.879195	0.724832
Adolescent	Female	2.5	84	2	9	2022-08-13	45	2022-09-27	9	151	147	10	119	6	20	1	24	3049.49	50.8248	2.97099	0.320088	32.0088	96.7532	82.069	308	145		2.20751	67.9912	94.2605	100	0.960265	0.788079
Adolescent	Female	2.5	84	2	9	2022-08-13	46	2022-09-28	10	150	145	9	64	9	23	1	8	2672.71	44.5452	3.36737	0.24	24	97.0395	66.6667	304	96		2.25	76	92	100	0.64	0.426667
Adolescent	Female	2.5	84	2	9	2022-08-13	47	2022-09-29	11	151	146	15	68	6	11	1	7	3044.6	50.7433	2.97576	0.214106	21.4106	95.1923	80	312	85		3.77834	78.5894	95.7179	100	0.562914	0.450331
Adolescent	Female	2.5	84	2	9	2022-08-13	48	2022-09-30	12	150	144	7	54	6	4	1	14	2667.1	44.4517	3.37445	0.175342	17.5342	97.6744	84.375	301	64		1.91781	82.4658	97.2603	100	0.426667	0.36
Adolescent	Female	2.5	84	2	9	2022-08-13	51	2022-10-03	13	152	147	4	101	6	2	1	8	2644.68	44.0779	3.44844	0.264563	26.4563	98.6799	92.6606	303	109		0.970874	73.5437	98.0583	100	0.717105	0.664474
Adolescent	Female	2.5	84	2	9	2022-08-13	52	2022-10-04	14	146	142	17	60	5	4	3	17	2923.26	48.7211	2.99665	0.184492	18.4492	94.4262	86.9565	305	69		4.54545	81.5508	97.5936	100	0.472603	0.410959
Adolescent	Female	2.5	84	2	9	2022-08-13	53	2022-10-05	15	142	142	38	24	3	5	7	15	6413.07	106.885	1.32854	0.0903955	9.03955	88.1988	75	322	32		10.7345	90.9605	97.7401	100	0.225352	0.169014
Adolescent	Male	2.5	22	1	1	2021-05-30	36	2021-07-05	1	89	86	42	109	43	149	61	178	5719.79	95.3298	0.933601	0.581081	58.1081	80.6452	36.2126	217	301		8.10811	41.8919	62.9344	100	3.38202	1.22472
Adolescent	Male	2.5	22	1	1	2021-05-30	37	2021-07-06	2	111	115	77	142	73	88	22	114	5139.11	85.6518	1.29595	0.5	50	74.5875	46.8647	303	303		12.7063	50	73.4323	100	2.72973	1.27928
Adolescent	Male	2.5	22	1	1	2021-05-30	38	2021-07-07	3	149	143	16	191	27	55	6	59	4142.66	69.0444	2.15803	0.46988	46.988	94.8052	69.9634	308	273		2.75387	53.012	85.8864	100	1.83221	1.28188
Adolescent	Male	2.5	22	1	1	2021-05-30	39	2021-07-08	4	149	147	8	164	21	33	4	36	3760.13	62.6688	2.37758	0.417625	41.7625	97.3684	75.2294	304	218		1.53257	58.2375	89.6552	100	1.46309	1.10067
Adolescent	Male	2.5	22	1	1	2021-05-30	40	2021-07-09	5	124	122	17	108	13	33	9	30	3120.49	52.0081	2.38424	0.369305	36.9305	93.5361	70.1299	263	154		4.07674	63.0695	88.9688	100	1.24194	0.870968
Adolescent	Male	2.5	22	1	1	2021-05-30	43	2021-07-12	6	128	120	22	116	24	38	8	36	3144.89	52.4148	2.44206	0.397321	39.7321	91.8519	65.1685	270	178		4.91071	60.2679	86.1607	100	1.39062	0.90625
Adolescent	Male	2.5	22	1	1	2021-05-30	44	2021-07-13	7	127	117	59	156	29	73	5	40	3891.12	64.8519	1.95831	0.459893	45.9893	80.5281	60.4651	303	258		10.5169	54.0107	81.8182	100	2.0315	1.22835
Adolescent	Male	2.5	22	1	1	2021-05-30	45	2021-07-14	8	115	105	80	122	25	45	4	36	3466.06	57.7677	1.99073	0.390244	39.0244	73.3333	63.5417	300	192		16.2602	60.9756	85.7724	100	1.66957	1.06087
Adolescent	Male	2.5	22	1	1	2021-05-30	46	2021-07-15	9	102	110	92	143	29	33	4	35	3589.59	59.8265	1.70493	0.40275	40.275	69.7368	69.7561	304	205		18.0747	59.725	87.8193	100	2.0098	1.40196
Adolescent	Male	2.5	22	1	1	2021-05-30	47	2021-07-16	10	125	109	64	102	16	30	5	49	3889.16	64.8194	1.92843	0.331839	33.1839	78.5235	68.9189	298	148		14.3498	66.8161	89.6861	100	1.184	0.816
Adolescent	Male	2.5	22	1	1	2021-05-30	50	2021-07-19	11	129	122	48	70	6	19	2	33	4234.61	70.5768	1.8278	0.241117	24.1117	83.9465	73.6842	299	95		12.1827	75.8883	93.6548	100	0.736434	0.542636
Adolescent	Male	2.5	22	1	1	2021-05-30	51	2021-07-20	12	112	106	81	73	26	33	8	23	4278.83	71.3138	1.57052	0.306265	30.6265	72.9097	55.303	299	132		18.7935	69.3735	86.3109	100	1.17857	0.651786
Adolescent	Male	2.5	22	1	1	2021-05-30	52	2021-07-21	13	119	111	71	43	6	28	2	8	4145.02	69.0836	1.72255	0.203704	20.3704	76.412	55.8442	301	77		18.7831	79.6296	91.0053	100	0.647059	0.361345
Adolescent	Male	2.5	22	1	1	2021-05-30	53	2021-07-22	14	113	109	78	137	17	23	0	15	4877.42	81.2903	1.39008	0.371069	37.1069	74	77.4011	300	177		16.3522	62.8931	91.6143	100	1.56637	1.21239
Adolescent	Male	2.5	22	1	1	2021-05-30	54	2021-07-23	15	53	53	62	30	4	12	3	14	3007.49	50.1247	1.05736	0.214953	21.4953	63.0952	65.2174	168	46		28.972	78.5047	92.5234	100	0.867925	0.566038
Adolescent	Male	2.5	23	2	2	2021-05-30	36	2021-07-05	1	105	102	24	245	33	341	37	89	5751.56	95.8594	1.09535	0.728235	72.8235	89.6104	39.58	231	619		2.82353	27.1765	56	100	5.89524	2.33333
Adolescent	Male	2.5	23	2	2	2021-05-30	37	2021-07-06	2	146	145	10	246	31	79	4	23	3586.81	59.7802	2.44228	0.541857	54.1857	96.6777	69.1011	301	356		1.52207	45.8143	83.2572	100	2.43836	1.68493
Adolescent	Male	2.5	23	2	2	2021-05-30	38	2021-07-07	3	152	148	2	183	27	61	3	25	2970.56	49.5094	3.07013	0.472949	47.2949	99.3377	67.5277	302	271		0.34904	52.7051	84.6422	100	1.78289	1.20395
Adolescent	Male	2.5	23	2	2	2021-05-30	39	2021-07-08	4	151	148	3	202	18	40	2	19	3112.88	51.8813	2.91049	0.462633	46.2633	99.0066	77.6923	302	260		0.533808	53.7367	89.6797	100	1.72185	1.33775
Adolescent	Male	2.5	23	2	2	2021-05-30	40	2021-07-09	5	152	143	1	174	22	36	1	8	2910.02	48.5004	3.134	0.439394	43.9394	99.6622	75	296	232		0.189394	56.0606	89.0152	100	1.52632	1.14474
Adolescent	Male	2.5	23	2	2	2021-05-30	43	2021-07-12	6	152	147	2	174	8	29	1	11	2649.16	44.1527	3.4426	0.412109	41.2109	99.3355	82.4645	301	211		0.390625	58.7891	92.7734	100	1.38816	1.14474
Adolescent	Male	2.5	23	2	2	2021-05-30	44	2021-07-13	7	127	130	30	220	15	61	1	3	3041.7	50.6951	2.50517	0.507719	50.7719	89.547	74.3243	287	296		5.1458	49.2281	86.964	100	2.33071	1.73228
Adolescent	Male	2.5	23	2	2	2021-05-30	45	2021-07-14	8	111	115	50	68	13	38	1	6	2317.46	38.6243	2.87384	0.301266	30.1266	81.8841	57.1429	276	119		12.6582	69.8734	87.0886	100	1.07207	0.612613
Adolescent	Male	2.5	23	2	2	2021-05-30	46	2021-07-15	9	147	141	12	228	12	38	1	12	3135.31	52.2552	2.81312	0.480969	48.0969	96	82.0144	300	278		2.07612	51.9031	91.3495	100	1.89116	1.55102
Adolescent	Male	2.5	23	2	2	2021-05-30	47	2021-07-16	10	147	148	3	210	14	49	3	8	2842.46	47.3743	3.10295	0.478109	47.8109	98.9933	76.9231	298	273		0.525394	52.1891	88.9667	100	1.85714	1.42857
Adolescent	Male	2.5	23	2	2	2021-05-30	50	2021-07-19	11	144	137	6	160	8	18	1	10	2615.14	43.5856	3.30384	0.393235	39.3235	97.9094	86.0215	287	186		1.2685	60.6765	94.5032	100	1.29167	1.11111
Adolescent	Male	2.5	23	2	2	2021-05-30	51	2021-07-20	12	146	143	7	211	17	23	0	7	2875.48	47.9247	3.04645	0.458867	45.8867	97.6351	84.0637	296	251		1.27971	54.1133	92.6874	100	1.71918	1.44521
Adolescent	Male	2.5	23	2	2	2021-05-30	52	2021-07-21	13	148	144	5	199	8	29	0	7	3026.09	50.4349	2.93448	0.442777	44.2777	98.3165	84.322	297	236		0.938086	55.7223	93.0582	100	1.59459	1.34459
Adolescent	Male	2.5	23	2	2	2021-05-30	53	2021-07-22	14	147	148	3	191	7	23	0	10	3412.14	56.869	2.58489	0.425819	42.5819	98.9933	86.4253	298	221		0.578035	57.4181	94.2197	100	1.5034	1.29932
Adolescent	Male	2.5	23	2	2	2021-05-30	54	2021-07-23	15	152	148	0	190	13	15	0	5	2889.72	48.162	3.15601	0.420849	42.0849	100	87.156	300	218		0	57.9151	94.5946	100	1.43421	1.25
Adolescent	Male	2.5	65	1	3	2022-02-23	28	2022-03-23	1	69	74	47	84	41	33	55	74	5482.56	91.376	0.755121	0.454023	45.4023	75.2632	53.1646	190	158		13.5057	54.5977	78.7356	100	2.28986	1.21739
Adolescent	Male	2.5	65	1	3	2022-02-23	33	2022-03-28	2	72	67	97	92	15	57	13	49	7303.1	121.718	0.591529	0.41	41	58.8983	56.0976	236	164		24.25	59	82	100	2.27778	1.27778
Adolescent	Male	2.5	65	1	3	2022-02-23	34	2022-03-29	3	71	78	145	73	27	59	16	54	6168.72	102.812	0.690581	0.350993	35.0993	50.6803	45.9119	294	159		32.0088	64.9007	81.0155	100	2.23944	1.02817
Adolescent	Male	2.5	65	1	3	2022-02-23	35	2022-03-30	4	37	38	155	38	27	38	5	35	6392.7	106.545	0.347271	0.309309	30.9309	32.6087	36.8932	230	103		46.5465	69.0691	80.4805	100	2.78378	1.02703
Adolescent	Male	2.5	65	1	3	2022-02-23	36	2022-03-31	5	77	80	142	115	15	38	7	28	7175.34	119.589	0.643872	0.359743	35.9743	52.5084	68.4524	299	168		30.4069	64.0257	88.651	100	2.18182	1.49351
Adolescent	Male	2.5	65	1	3	2022-02-23	37	2022-04-01	6	96	103	106	236	24	44	10	31	6757.07	112.618	0.852441	0.499179	49.9179	65.2459	77.6316	305	304		17.4056	50.0821	88.8342	100	3.16667	2.45833
Adolescent	Male	2.5	65	1	3	2022-02-23	40	2022-04-04	7	89	90	129	186	17	41	5	28	7230.1	120.502	0.738579	0.442029	44.2029	58.1169	76.2295	308	244		23.3696	55.7971	89.4928	100	2.74157	2.08989
Adolescent	Male	2.5	65	1	3	2022-02-23	41	2022-04-05	8	104	98	106	187	21	28	10	37	6865.32	114.422	0.908916	0.433824	43.3824	65.5844	79.2373	308	236		19.4853	56.6176	90.9926	100	2.26923	1.79808
Adolescent	Male	2.5	65	1	3	2022-02-23	42	2022-04-06	9	123	121	54	208	9	31	5	29	6064.18	101.07	1.21698	0.454212	45.4212	81.8792	83.871	298	248		9.89011	54.5788	92.674	100	2.01626	1.69106
Adolescent	Male	2.5	65	1	3	2022-02-23	43	2022-04-07	10	127	125	50	210	8	16	10	34	5953.84	99.2306	1.27985	0.436567	43.6567	83.4437	89.7436	302	234		9.32836	56.3433	95.5224	100	1.84252	1.65354
Adolescent	Male	2.5	65	1	3	2022-02-23	44	2022-04-08	11	127	128	47	112	12	16	3	29	4903.64	81.7273	1.55395	0.316742	31.6742	84.4371	80	302	140		10.6335	68.3258	93.6652	100	1.10236	0.88189
Adolescent	Male	2.5	65	1	3	2022-02-23	47	2022-04-11	12	124	115	71	73	6	23	6	33	6785.26	113.088	1.0965	0.247573	24.7573	77.0968	71.5686	310	102		17.233	75.2427	92.9612	100	0.822581	0.58871
Adolescent	Male	2.5	65	1	3	2022-02-23	48	2022-04-12	13	138	133	27	230	18	37	5	45	5429.71	90.4952	1.52494	0.488851	48.8851	90.9396	80.7018	298	285		4.63122	51.1149	90.566	100	2.06522	1.66667
Adolescent	Male	2.5	65	1	3	2022-02-23	49	2022-04-13	14	136	134	31	113	4	23	2	34	4053.74	67.5623	2.01296	0.31746	31.746	89.701	80.7143	301	140		7.02948	68.254	93.8776	100	1.02941	0.830882
Adolescent	Male	2.5	65	1	3	2022-02-23	50	2022-04-14	15	66	120	59	251	6	33	1	12	4195.63	69.9272	0.943839	0.542056	54.2056	75.9184	86.5517	245	290		11.028	45.7944	92.7103	100	4.39394	3.80303
Adolescent	Male	2.5	66	2	4	2022-02-23	28	2022-03-23	1	10	13	63	7	22	49	12	26	3875.83	64.5971	0.154806	0.47561	47.561	26.7442	8.97436	86	78		38.4146	52.439	56.7073	100	7.8	0.7
Adolescent	Male	2.5	66	2	4	2022-02-23	33	2022-03-28	2	56	57	166	70	64	127	70	130	7616.72	126.945	0.441135	0.483333	48.3333	40.5018	26.8199	279	261		30.7407	51.6667	64.6296	100	4.66071	1.25
Adolescent	Male	2.5	66	2	4	2022-02-23	34	2022-03-29	3	144	138	22	174	29	58	19	81	5149.02	85.8169	1.67799	0.461947	46.1947	92.7632	66.6667	304	261		3.89381	53.8053	84.6018	100	1.8125	1.20833
Adolescent	Male	2.5	66	2	4	2022-02-23	35	2022-03-30	4	123	128	48	238	12	135	9	46	5034.83	83.9138	1.46579	0.562865	56.2865	83.9465	61.8182	299	385		7.01754	43.7135	78.5088	100	3.13008	1.93496
Adolescent	Male	2.5	66	2	4	2022-02-23	36	2022-03-31	5	139	140	19	293	14	96	2	13	4160.31	69.3385	2.00466	0.574893	57.4893	93.6242	72.7047	298	403		2.71041	42.5107	84.3081	100	2.89928	2.10791
Adolescent	Male	2.5	66	2	4	2022-02-23	37	2022-04-01	6	78	91	115	115	14	76	9	30	4744.49	79.0749	0.986406	0.419223	41.9223	59.507	56.0976	284	205		23.5174	58.0777	81.5951	100	2.62821	1.47436
Adolescent	Male	2.5	66	2	4	2022-02-23	40	2022-04-04	7	125	111	64	139	6	66	5	40	5649.21	94.1535	1.32762	0.412916	41.2916	78.6667	65.8768	300	211		12.5245	58.7084	85.91	100	1.688	1.112
Adolescent	Male	2.5	66	2	4	2022-02-23	41	2022-04-05	8	141	136	24	231	8	89	4	17	4811.92	80.1987	1.75813	0.521463	52.1463	92.0266	70.4268	301	328		3.81558	47.8537	84.5787	100	2.32624	1.6383
Adolescent	Male	2.5	66	2	4	2022-02-23	42	2022-04-06	9	142	138	21	189	5	73	5	21	3942.37	65.7062	2.16114	0.47007	47.007	93.0233	70.7865	301	267		3.69718	52.993	86.2676	100	1.88028	1.33099
Adolescent	Male	2.5	66	2	4	2022-02-23	43	2022-04-07	10	150	143	7	248	5	37	0	14	3501.74	58.3623	2.57015	0.491525	49.1525	97.6667	85.5172	300	290		1.18644	50.8475	92.8814	100	1.93333	1.65333
Adolescent	Male	2.5	66	2	4	2022-02-23	44	2022-04-08	11	141	142	16	175	13	40	3	18	3593.51	59.8918	2.35425	0.432638	43.2638	94.6488	76.7544	299	228		3.03605	56.7362	89.9431	100	1.61702	1.24113
Adolescent	Male	2.5	66	2	4	2022-02-23	47	2022-04-11	12	149	148	5	174	5	12	1	22	2924.98	48.7497	3.05643	0.387424	38.7424	98.3444	91.0995	302	191		1.0142	61.2576	96.5517	100	1.28188	1.16779
Adolescent	Male	2.5	66	2	4	2022-02-23	48	2022-04-12	13	149	147	4	228	6	16	0	15	3357.65	55.9609	2.66257	0.454545	45.4545	98.6667	91.2	300	250		0.727273	54.5455	96	100	1.67785	1.5302
Adolescent	Male	2.5	66	2	4	2022-02-23	49	2022-04-13	14	152	148	2	195	3	17	2	13	2768.09	46.1349	3.29469	0.415861	41.5861	99.3377	90.6977	302	215		0.386847	58.4139	96.1315	100	1.41447	1.28289
Adolescent	Male	2.5	66	2	4	2022-02-23	50	2022-04-14	15	90	152	10	169	4	13	0	9	2640.18	44.0029	2.04532	0.424658	42.4658	96.0317	90.8602	252	186		2.28311	57.5342	96.1187	100	2.06667	1.87778
Adolescent	Male	2.5	67	1	5	2022-02-23	28	2022-03-23	1	78	83	92	98	58	90	36	99	6061.48	101.025	0.772089	0.492986	49.2986	63.6364	39.8374	253	246		18.4369	50.7014	70.3407	100	3.15385	1.25641
Adolescent	Male	2.5	67	1	5	2022-02-23	33	2022-03-28	2	58	63	151	103	33	80	24	50	6766.11	112.769	0.514328	0.442623	44.2623	44.4853	47.6852	272	216		30.9426	55.7377	76.8443	100	3.72414	1.77586
Adolescent	Male	2.5	67	1	5	2022-02-23	34	2022-03-29	3	51	58	202	90	73	94	16	57	6417.4	106.957	0.476828	0.452465	45.2465	35.0482	35.0195	311	257		35.5634	54.7535	70.5986	100	5.03922	1.76471
Adolescent	Male	2.5	67	1	5	2022-02-23	35	2022-03-30	4	56	52	192	65	53	99	14	53	4631.76	77.196	0.725427	0.419729	41.9729	36	29.9539	300	217		37.1373	58.0271	70.5996	100	3.875	1.16071
Adolescent	Male	2.5	67	1	5	2022-02-23	36	2022-03-31	5	48	41	189	58	41	55	3	44	4546.71	75.7785	0.633425	0.356481	35.6481	32.0144	37.6623	278	154		43.75	64.3519	77.7778	100	3.20833	1.20833
Adolescent	Male	2.5	67	1	5	2022-02-23	37	2022-04-01	6	53	51	175	61	46	74	4	44	4110.19	68.5032	0.773686	0.393478	39.3478	37.276	33.7017	279	181		38.0435	60.6522	73.913	100	3.41509	1.15094
Adolescent	Male	2.5	67	1	5	2022-02-23	40	2022-04-04	7	49	44	192	94	53	73	5	44	4588.69	76.4782	0.640706	0.435644	43.5644	32.6316	42.7273	285	220		38.0198	56.4356	75.0495	100	4.4898	1.91837
Adolescent	Male	2.5	67	1	5	2022-02-23	41	2022-04-05	8	46	46	175	73	41	65	5	20	5050.23	84.1704	0.54651	0.401345	40.1345	34.4569	40.7821	267	179		39.2377	59.8655	76.2332	100	3.8913	1.58696
Adolescent	Male	2.5	67	1	5	2022-02-23	42	2022-04-06	9	70	84	135	243	19	111	7	27	3855.08	64.2513	1.08947	0.563444	56.3444	53.2872	65.1475	289	373		20.3927	43.6556	80.3625	100	5.32857	3.47143
Adolescent	Male	2.5	67	1	5	2022-02-23	43	2022-04-07	10	124	121	52	197	27	68	5	41	4976.17	82.9361	1.49513	0.495756	49.5756	82.4916	67.4658	297	292		8.82852	50.4244	83.871	100	2.35484	1.58871
Adolescent	Male	2.5	67	1	5	2022-02-23	44	2022-04-08	11	141	141	15	206	16	40	2	22	4407.76	73.4626	1.91934	0.468694	46.8694	94.9495	78.626	297	262		2.68336	53.1306	89.9821	100	1.85816	1.46099
Adolescent	Male	2.5	67	1	5	2022-02-23	47	2022-04-11	12	135	129	26	58	9	15	1	17	3442.51	57.3752	2.35293	0.22043	22.043	91.0345	70.7317	290	82		6.98925	77.957	93.5484	100	0.607407	0.42963
Adolescent	Male	2.5	67	1	5	2022-02-23	48	2022-04-12	13	94	90	121	157	17	37	0	21	5052.41	84.2068	1.1163	0.408915	40.8915	60.3279	74.4076	305	211		23.4496	59.1085	89.5349	100	2.24468	1.67021
Adolescent	Male	2.5	67	1	5	2022-02-23	49	2022-04-13	14	72	72	128	109	9	31	6	13	4519.59	75.3264	0.95584	0.353919	35.3919	52.9412	73.1544	272	149		30.4038	64.6081	90.4988	100	2.06944	1.51389
Adolescent	Male	2.5	67	1	5	2022-02-23	50	2022-04-14	15	130	117	56	151	4	37	3	19	4635.48	77.258	1.68267	0.387879	38.7879	81.5182	78.6458	303	192		11.3131	61.2121	91.7172	100	1.47692	1.16154
Adolescent	Male	2.5	68	2	6	2022-02-23	28	2022-03-23	1	27	39	40	46	27	45	18	45	3042.76	50.7127	0.532411	0.526786	52.6786	62.2642	38.9831	106	118		17.8571	47.3214	67.8571	100	4.37037	1.7037
Adolescent	Male	2.5	68	2	6	2022-02-23	33	2022-03-28	2	131	132	52	266	49	131	42	71	6012.73	100.212	1.30723	0.586071	58.6071	83.4921	59.6413	315	446		6.83311	41.3929	76.3469	100	3.40458	2.03053
Adolescent	Male	2.5	68	2	6	2022-02-23	34	2022-03-29	3	150	144	14	190	15	61	7	27	3751.17	62.5195	2.39925	0.463415	46.3415	95.4545	71.4286	308	266		2.43902	53.6585	86.7596	100	1.77333	1.26667
Adolescent	Male	2.5	68	2	6	2022-02-23	35	2022-03-30	4	150	147	6	176	15	39	0	15	3041.33	50.6888	2.95924	0.43152	43.152	98.0198	76.5217	303	230		1.1257	56.848	89.8687	100	1.53333	1.17333
Adolescent	Male	2.5	68	2	6	2022-02-23	36	2022-03-31	5	149	146	5	147	17	42	0	12	2935.65	48.9275	3.04532	0.407115	40.7115	98.3333	71.3592	300	206		0.988142	59.2885	88.3399	100	1.38255	0.986577
Adolescent	Male	2.5	68	2	6	2022-02-23	37	2022-04-01	6	147	142	9	111	12	40	0	12	2652.59	44.2099	3.32505	0.353579	35.3579	96.9799	68.0982	298	163		1.95228	64.6421	88.7202	100	1.10884	0.755102
Adolescent	Male	2.5	68	2	6	2022-02-23	40	2022-04-04	7	54	54	175	101	14	68	3	22	3455.57	57.5929	0.937616	0.392704	39.2704	38.1625	55.1913	283	183		37.5536	60.7296	82.4034	100	3.38889	1.87037
Adolescent	Male	2.5	68	2	6	2022-02-23	41	2022-04-05	8	151	146	5	183	3	32	3	14	3168.57	52.8095	2.85933	0.419231	41.9231	98.3444	83.945	302	218		0.961538	58.0769	93.2692	100	1.44371	1.21192
Adolescent	Male	2.5	68	2	6	2022-02-23	42	2022-04-06	9	149	143	12	153	4	30	3	17	3099.59	51.6599	2.88425	0.380855	38.0855	96.0526	81.8182	304	187		2.44399	61.9145	93.0754	100	1.25503	1.02685
Adolescent	Male	2.5	68	2	6	2022-02-23	43	2022-04-07	10	147	142	12	125	13	51	5	30	3074.05	51.2341	2.86918	0.385714	38.5714	96.0133	66.1376	301	189		2.44898	61.4286	86.9388	100	1.28571	0.85034
Adolescent	Male	2.5	68	2	6	2022-02-23	44	2022-04-08	11	147	142	9	173	8	31	0	16	3157.37	52.6228	2.79346	0.415686	41.5686	96.9799	81.6038	298	212		1.76471	58.4314	92.3529	100	1.44218	1.17687
Adolescent	Male	2.5	68	2	6	2022-02-23	47	2022-04-11	12	150	145	4	113	3	31	2	43	2809.67	46.8278	3.20323	0.329596	32.9596	98.6622	76.8707	299	147		0.896861	67.0404	92.3767	100	0.98	0.753333
Adolescent	Male	2.5	68	2	6	2022-02-23	48	2022-04-12	13	148	138	15	160	8	49	0	23	2748.63	45.8105	3.2307	0.418919	41.8919	95.0166	73.7327	301	217		2.89575	58.1081	88.9961	100	1.46622	1.08108
Adolescent	Male	2.5	68	2	6	2022-02-23	49	2022-04-13	14	143	137	22	110	4	35	0	18	2450.21	40.8368	3.50174	0.330377	33.0377	92.7152	73.8255	302	149		4.87805	66.9623	91.3525	100	1.04196	0.769231
Adolescent	Male	2.5	68	2	6	2022-02-23	50	2022-04-14	15	147	146	6	82	7	30	0	25	2359.06	39.3177	3.73877	0.284689	28.4689	97.9933	68.9076	299	119		1.43541	71.5311	91.1483	100	0.809524	0.557823
Adolescent	Male	2.5	81	1	7	2022-08-13	31	2022-09-13	1	9	11	219	9	150	66	14	172	3628.21	60.4701	0.148834	0.484914	48.4914	8.3682	4	239	225		47.1983	51.5086	53.4483	100	25	1
Adolescent	Male	2.5	81	1	7	2022-08-13	32	2022-09-14	2	6	5	316	3	87	22	5	115	4602.26	76.7043	0.0782224	0.255125	25.5125	3.36391	2.67857	327	112		71.9818	74.4875	75.1708	100	18.6667	0.5
Adolescent	Male	2.5	81	1	7	2022-08-13	34	2022-09-16	3	14	11	309	4	55	7	4	39	6129.19	102.153	0.137049	0.165	16.5	7.48503	6.06061	334	66		77.25	83.5	84.5	100	4.71429	0.285714
Adolescent	Male	2.5	81	1	7	2022-08-13	37	2022-09-19	4	24	32	232	11	44	29	3	20	6576.46	109.608	0.218963	0.225806	22.5806	19.4444	13.0952	288	84		62.3656	77.4194	80.3763	100	3.5	0.458333
Adolescent	Male	2.5	81	1	7	2022-08-13	38	2022-09-20	5	78	82	139	29	25	22	4	25	7082.4	118.04	0.660793	0.202667	20.2667	53.5117	38.1579	299	76		37.0667	79.7333	87.4667	100	0.974359	0.371795
Adolescent	Male	2.5	81	1	7	2022-08-13	39	2022-09-21	6	139	136	27	32	21	24	3	23	4364.51	72.7417	1.91087	0.203166	20.3166	91.0596	41.5584	302	77		7.12401	79.6834	88.1266	100	0.553957	0.230216
Adolescent	Male	2.5	81	1	7	2022-08-13	41	2022-09-23	7	145	141	14	91	14	10	3	10	4168.69	69.4782	2.08699	0.277108	27.7108	95.3333	79.1304	300	115		3.37349	72.2892	94.2169	100	0.793103	0.627586
Adolescent	Male	2.5	81	1	7	2022-08-13	44	2022-09-26	8	137	139	27	94	18	9	6	25	4377.4	72.9566	1.87783	0.285377	28.5377	91.0891	77.686	303	121		6.36792	71.4623	93.6321	100	0.883212	0.686131
Adolescent	Male	2.5	81	1	7	2022-08-13	45	2022-09-27	9	145	142	15	86	15	11	3	17	4346.6	72.4433	2.00157	0.270531	27.0531	95.0331	76.7857	302	112		3.62319	72.9469	93.7198	100	0.772414	0.593103
Adolescent	Male	2.5	81	1	7	2022-08-13	46	2022-09-28	10	147	134	23	101	10	12	1	15	4311.49	71.8582	2.0457	0.288056	28.8056	92.4342	82.1138	304	123		5.38642	71.1944	94.8478	100	0.836735	0.687075
Adolescent	Male	2.5	81	1	7	2022-08-13	47	2022-09-29	11	148	140	14	135	18	11	4	18	4525.38	75.4229	1.96227	0.351931	35.1931	95.3642	82.3171	302	164		3.00429	64.8069	93.7768	100	1.10811	0.912162
Adolescent	Male	2.5	81	1	7	2022-08-13	48	2022-09-30	12	111	107	31	66	7	10	3	14	3455.84	57.5974	1.92717	0.25	25	87.5502	79.5181	249	83		9.33735	75	94.8795	100	0.747748	0.594595
Adolescent	Male	2.5	81	1	7	2022-08-13	51	2022-10-03	13	123	114	57	26	20	12	3	21	4628.72	77.1454	1.59439	0.164773	16.4773	80.6122	44.8276	294	58		16.1932	83.5227	90.9091	100	0.471545	0.211382
Adolescent	Male	2.5	81	1	7	2022-08-13	52	2022-10-04	14	128	125	48	26	8	0	5	25	4464.48	74.4081	1.72024	0.101493	10.1493	84.0532	76.4706	301	34		14.3284	89.8507	97.6119	100	0.265625	0.203125
Adolescent	Male	2.5	81	1	7	2022-08-13	53	2022-10-05	15	121	116	65	61	9	7	0	22	4119.41	68.6568	1.76239	0.203166	20.3166	78.4768	79.2208	302	77		17.1504	79.6834	95.7784	100	0.636364	0.504132
Adolescent	Male	2.5	82	2	8	2022-08-13	31	2022-09-13	1	14	20	158	21	58	94	7	101	4145.39	69.0899	0.202635	0.473973	47.3973	17.7083	12.1387	192	173		43.2877	52.6027	58.3562	100	12.3571	1.5
Adolescent	Male	2.5	82	2	8	2022-08-13	32	2022-09-14	2	87	80	91	84	28	53	14	45	4949.93	82.4988	1.05456	0.390071	39.0071	64.7287	50.9091	258	165		21.513	60.9929	80.8511	100	1.89655	0.965517
Adolescent	Male	2.5	82	2	8	2022-08-13	34	2022-09-16	3	148	147	5	255	8	33	3	20	4024.21	67.0702	2.20664	0.496644	49.6644	98.3333	86.1486	300	296		0.838926	50.3356	93.1208	100	2	1.72297
Adolescent	Male	2.5	82	2	8	2022-08-13	37	2022-09-19	4	148	144	11	181	8	22	2	10	3064.13	51.0688	2.89805	0.410506	41.0506	96.3696	85.782	303	211		2.14008	58.9494	94.1634	100	1.42568	1.22297
Adolescent	Male	2.5	82	2	8	2022-08-13	38	2022-09-20	5	150	147	11	151	5	27	1	12	2803.23	46.7205	3.21058	0.372709	37.2709	96.4286	82.5137	308	183		2.24033	62.7291	93.4827	100	1.22	1.00667
Adolescent	Male	2.5	82	2	8	2022-08-13	39	2022-09-21	6	150	147	9	192	4	12	2	12	2655.09	44.2516	3.38971	0.404669	40.4669	97.0588	92.3077	306	208		1.75097	59.5331	96.8872	100	1.38667	1.28
Adolescent	Male	2.5	82	2	8	2022-08-13	41	2022-09-23	7	149	148	4	217	3	13	0	11	2764.54	46.0757	3.23381	0.43633	43.633	98.6711	93.133	301	233		0.749064	56.367	97.0037	100	1.56376	1.45638
Adolescent	Male	2.5	82	2	8	2022-08-13	44	2022-09-26	8	151	148	5	186	9	22	2	19	2805.21	46.7535	3.2297	0.416507	41.6507	98.3553	85.7143	304	217		0.959693	58.3493	94.0499	100	1.43709	1.23179
Adolescent	Male	2.5	82	2	8	2022-08-13	45	2022-09-27	9	152	147	14	166	4	23	3	15	2986.96	49.7826	3.05327	0.381423	38.1423	95.5272	86.0104	313	193		2.7668	61.8577	94.664	100	1.26974	1.09211
Adolescent	Male	2.5	82	2	8	2022-08-13	46	2022-09-28	10	151	148	7	151	5	25	4	9	2561.67	42.6945	3.53675	0.371663	37.1663	97.7124	83.4254	306	181		1.43737	62.8337	93.8398	100	1.19868	1
Adolescent	Male	2.5	82	2	8	2022-08-13	47	2022-09-29	11	151	146	6	141	6	24	1	14	2626.68	43.7781	3.44922	0.360759	36.0759	98.0198	82.4561	303	171		1.26582	63.9241	93.6709	100	1.13245	0.933775
Adolescent	Male	2.5	82	2	8	2022-08-13	48	2022-09-30	12	152	148	2	201	2	6	1	15	2720.64	45.3441	3.35215	0.409002	40.9002	99.3377	96.1722	302	209		0.391389	59.0998	98.4344	100	1.375	1.32237
Adolescent	Male	2.5	82	2	8	2022-08-13	51	2022-10-03	13	148	147	4	139	2	6	4	21	2631.81	43.8634	3.37411	0.329596	32.9596	98.6622	94.5578	299	147		0.896861	67.0404	98.2063	100	0.993243	0.939189
Adolescent	Male	2.5	82	2	8	2022-08-13	52	2022-10-04	14	152	148	7	190	2	21	3	22	2811.76	46.8626	3.24353	0.409615	40.9615	97.7199	89.2019	307	213		1.34615	59.0385	95.5769	100	1.40132	1.25
Adolescent	Male	2.5	82	2	8	2022-08-13	53	2022-10-05	15	150	147	5	151	5	17	3	21	2535.22	42.2536	3.54999	0.364211	36.4211	98.3444	87.2832	302	173		1.05263	63.5789	95.3684	100	1.15333	1.00667
Adult	Female	2.5	7	2	1	2021-02-07	59	2021-04-07	1	20	97	14	484	48	36	0	0	5709.96	95.166	0.210159	0.812589	81.2589	89.313	85.2113	131	568		2.00286	18.7411	87.9828	100	28.4	24.2
Adult	Female	2.5	7	2	1	2021-02-07	60	2021-04-08	2	148	137	24	264	138	0	0	0	5783.35	96.3891	1.53544	0.565401	56.5401	92.233	65.6716	309	402		3.37553	43.4599	80.5907	100	2.71622	1.78378
Adult	Female	2.5	7	2	1	2021-02-07	61	2021-04-09	3	130	134	31	126	22	69	7	34	5206.42	86.7736	1.49815	0.423828	42.3828	89.4915	58.0645	295	217		6.05469	57.6172	82.2266	100	1.66923	0.969231
Adult	Female	2.5	7	2	1	2021-02-07	62	2021-04-10	4	131	133	40	94	18	63	7	16	4712.69	78.5448	1.66784	0.365344	36.5344	86.8421	53.7143	304	175		8.35073	63.4656	83.0898	100	1.33588	0.717557
Adult	Female	2.5	7	2	1	2021-02-07	64	2021-04-12	5	143	145	12	119	16	33	4	18	3594.33	59.9055	2.38709	0.358974	35.8974	96	70.8333	300	168		2.5641	64.1026	89.5299	100	1.17483	0.832168
Adult	Female	2.5	7	2	1	2021-02-07	65	2021-04-13	6	141	139	17	109	16	25	0	13	3785.11	63.0851	2.23507	0.33557	33.557	94.2761	72.6667	297	150		3.80313	66.443	90.8277	100	1.06383	0.77305
Adult	Female	2.5	7	2	1	2021-02-07	66	2021-04-14	7	148	144	9	174	15	10	0	7	3427.93	57.1321	2.59049	0.398	39.8	97.01	87.4372	301	199		1.8	60.2	95	100	1.34459	1.17568
Adult	Female	2.5	7	2	1	2021-02-07	68	2021-04-16	8	148	145	7	167	9	14	1	12	3503.81	58.3969	2.53438	0.387755	38.7755	97.6667	87.8947	300	190		1.42857	61.2245	95.3061	100	1.28378	1.12838
Adult	Female	2.5	7	2	1	2021-02-07	71	2021-04-19	9	144	141	15	127	14	29	1	5	3631.36	60.5227	2.37927	0.361702	36.1702	95	74.7059	300	170		3.19149	63.8298	90.8511	100	1.18056	0.881944
Adult	Female	2.5	7	2	1	2021-02-07	72	2021-04-20	10	150	145	6	150	15	25	1	7	2916.68	48.6114	3.0857	0.386965	38.6965	98.0066	78.9474	301	190		1.222	61.3035	91.8534	100	1.26667	1
Adult	Female	2.5	7	2	1	2021-02-07	73	2021-04-21	11	148	146	3	140	18	12	0	9	3029.91	50.4985	2.93078	0.364026	36.4026	98.9899	82.3529	297	170		0.642398	63.5974	93.576	100	1.14865	0.945946
Adult	Female	2.5	7	2	1	2021-02-07	74	2021-04-22	12	149	144	7	125	9	25	0	6	2858.72	47.6453	3.12728	0.346405	34.6405	97.6667	78.6164	300	159		1.52505	65.3595	92.5926	100	1.06711	0.838926
Adult	Female	2.5	7	2	1	2021-02-07	75	2021-04-23	13	152	145	3	124	9	13	1	7	2852.05	47.5341	3.1977	0.327354	32.7354	99	84.9315	300	146		0.672646	67.2646	95.0673	100	0.960526	0.815789
Adult	Female	2.5	7	2	1	2021-02-07	78	2021-04-26	14	152	149	5	103	9	5	1	7	2763.53	46.0588	3.30013	0.276596	27.6596	98.366	88.0342	306	117		1.18203	72.3404	96.6903	100	0.769737	0.677632
Adult	Female	2.5	7	2	1	2021-02-07	79	2021-04-27	15	150	147	4	148	11	10	1	7	2713.71	45.2285	3.31649	0.359574	35.9574	98.6711	87.574	301	169		0.851064	64.0426	95.5319	100	1.12667	0.986667
Adult	Female	2.5	8	2	2	2021-02-07	59	2021-04-07	1	67	73	23	68	17	48	11	30	3343.18	55.7197	1.20245	0.449324	44.9324	85.8896	51.1278	163	133		7.77027	55.0676	78.0405	100	1.98507	1.01493
Adult	Female	2.5	8	2	2	2021-02-07	60	2021-04-08	2	144	141	15	211	21	96	9	23	4539.98	75.6664	1.90309	0.522293	52.2293	95	64.3293	300	328		2.38854	47.7707	81.3694	100	2.27778	1.46528
Adult	Female	2.5	8	2	2	2021-02-07	61	2021-04-09	3	99	102	33	85	14	100	6	18	4081.2	68.02	1.45545	0.459584	45.9584	85.8974	42.7136	234	199		7.62125	54.0416	73.6721	100	2.0101	0.858586
Adult	Female	2.5	8	2	2	2021-02-07	62	2021-04-10	4	145	141	18	121	7	42	4	12	3851.87	64.1979	2.25864	0.35865	35.865	94.0789	71.1765	304	170		3.79747	64.135	89.6624	100	1.17241	0.834483
Adult	Female	2.5	8	2	2	2021-02-07	64	2021-04-12	5	148	148	4	152	3	25	2	5	3284.74	54.7457	2.70341	0.375	37.5	98.6667	84.4444	300	180		0.833333	62.5	94.1667	100	1.21622	1.02703
Adult	Female	2.5	8	2	2	2021-02-07	65	2021-04-13	6	148	148	4	152	3	25	2	5	3284.74	54.7457	2.70341	0.375	37.5	98.6667	84.4444	300	180		0.833333	62.5	94.1667	100	1.21622	1.02703
Adult	Female	2.5	8	2	2	2021-02-07	66	2021-04-14	7	144	142	10	232	17	49	1	5	3677.71	61.2951	2.34929	0.501684	50.1684	96.6216	77.8523	296	298		1.6835	49.8316	88.8889	100	2.06944	1.61111
Adult	Female	2.5	8	2	2	2021-02-07	68	2021-04-16	8	151	147	2	144	11	11	1	9	2989.09	49.8181	3.03103	0.356223	35.6223	99.3333	86.747	300	166		0.429185	64.3777	95.279	100	1.09934	0.953642
Adult	Female	2.5	8	2	2	2021-02-07	71	2021-04-19	9	151	147	3	143	1	20	1	5	2936.11	48.9351	3.08572	0.352688	35.2688	99.0033	87.1951	301	164		0.645161	64.7312	95.4839	100	1.08609	0.94702
Adult	Female	2.5	8	2	2	2021-02-07	72	2021-04-20	10	148	146	11	90	11	32	4	6	2681.06	44.6843	3.31212	0.303653	30.3653	96.3934	67.6692	305	133		2.51142	69.6347	90.1826	100	0.898649	0.608108
Adult	Female	2.5	8	2	2	2021-02-07	73	2021-04-21	11	146	147	9	58	3	7	0	2	2649.36	44.1559	3.30646	0.183784	18.3784	97.0199	85.2941	302	68		2.43243	81.6216	97.2973	100	0.465753	0.39726
Adult	Female	2.5	8	2	2	2021-02-07	74	2021-04-22	12	150	145	10	104	8	20	1	4	2576.4	42.94	3.49325	0.302059	30.2059	96.7213	78.7879	305	132		2.28833	69.7941	93.5927	100	0.88	0.693333
Adult	Female	2.5	8	2	2	2021-02-07	75	2021-04-23	13	150	144	6	114	14	23	1	6	2674.71	44.5785	3.36485	0.334812	33.4812	98	75.4967	300	151		1.33038	66.5188	91.796	100	1.00667	0.76
Adult	Female	2.5	8	2	2	2021-02-07	78	2021-04-26	14	150	144	6	140	13	42	1	4	2634.97	43.9162	3.4156	0.393939	39.3939	98	71.7949	300	195		1.21212	60.6061	88.8889	100	1.3	0.933333
Adult	Female	2.5	8	2	2	2021-02-07	79	2021-04-27	15	149	145	8	106	9	26	1	10	2514.08	41.9014	3.55597	0.318284	31.8284	97.351	75.1773	302	141		1.80587	68.1716	92.0993	100	0.946309	0.711409
Adult	Female	2.5	45	1	3	2021-09-02	68	2021-11-09	1	30	10	138	3	34	30	8	69	6063.35	101.056	0.296865	0.273469	27.3469	22.4719	4.47761	178	67		56.3265	72.6531	73.8776	100	2.23333	0.1
Adult	Female	2.5	45	1	3	2021-09-02	69	2021-11-10	2	122	117	50	103	34	42	21	68	5512.11	91.8684	1.32799	0.382479	38.2479	82.699	57.5419	289	179		10.6838	61.7521	83.7607	100	1.46721	0.844262
Adult	Female	2.5	45	1	3	2021-09-02	70	2021-11-11	3	134	133	30	206	39	40	18	59	5168.12	86.1354	1.55569	0.489691	48.9691	89.899	72.2807	297	285		5.15464	51.0309	86.4261	100	2.12687	1.53731
Adult	Female	2.5	45	1	3	2021-09-02	71	2021-11-12	4	140	140	22	189	40	41	14	44	4583.66	76.3944	1.8326	0.472028	47.2028	92.7152	70	302	270		3.84615	52.7972	85.8392	100	1.92857	1.35
Adult	Female	2.5	45	1	3	2021-09-02	75	2021-11-16	5	118	121	34	142	37	15	15	61	4057.49	67.6249	1.74492	0.415418	41.5418	87.5458	73.1959	273	194		7.28051	58.4582	88.8651	100	1.64407	1.20339
Adult	Female	2.5	45	1	3	2021-09-02	76	2021-11-17	6	114	114	43	83	42	9	4	29	3495.63	58.2606	1.95673	0.330864	33.0864	84.1328	61.9403	271	134		10.6173	66.9136	87.4074	100	1.17544	0.72807
Adult	Female	2.5	45	1	3	2021-09-02	77	2021-11-18	7	123	134	41	190	35	15	6	37	4133.15	68.8858	1.78556	0.446097	44.6097	86.2416	79.1667	298	240		7.62082	55.3903	90.7063	100	1.95122	1.54472
Adult	Female	2.5	45	1	3	2021-09-02	78	2021-11-19	8	102	104	80	47	11	7	5	20	3815.41	63.5901	1.60402	0.185185	18.5185	72.028	72.3077	286	65		22.792	81.4815	94.8718	100	0.637255	0.460784
Adult	Female	2.5	45	1	3	2021-09-02	82	2021-11-23	9	137	132	32	113	27	6	5	24	3972.66	66.2111	2.06914	0.326622	32.6622	89.3688	77.3973	301	146		7.15884	67.3378	92.6174	100	1.06569	0.824818
Adult	Female	2.5	45	1	3	2021-09-02	83	2021-11-24	10	138	136	25	155	43	17	4	24	3633.49	60.5581	2.2788	0.418288	41.8288	91.6388	72.093	299	215		4.86381	58.1712	88.3268	100	1.55797	1.12319
Adult	Female	2.5	45	1	3	2021-09-02	84	2021-11-25	11	140	136	27	69	23	8	0	17	3223.88	53.7313	2.60556	0.248139	24.8139	91.0891	69	303	100		6.69975	75.1861	92.3077	100	0.714286	0.492857
Adult	Female	2.5	45	1	3	2021-09-02	85	2021-11-26	12	138	132	31	141	30	21	2	11	3381.68	56.3613	2.44849	0.389452	38.9452	89.701	73.4375	301	192		6.28803	61.0548	89.6552	100	1.3913	1.02174
Adult	Female	2.5	45	1	3	2021-09-02	88	2021-11-29	13	142	131	28	36	13	11	0	18	2869.52	47.8253	2.96914	0.166205	16.6205	90.6977	60	301	60		7.75623	83.3795	93.3518	100	0.422535	0.253521
Adult	Female	2.5	45	1	3	2021-09-02	89	2021-11-30	14	135	132	40	61	29	19	2	15	3076.07	51.2679	2.63323	0.262019	26.2019	86.9707	55.9633	307	109		9.61538	73.7981	88.4615	100	0.807407	0.451852
Adult	Female	2.5	45	1	3	2021-09-02	90	2021-12-01	15	136	126	36	34	13	2	3	24	3025.07	50.4178	2.69746	0.14121	14.121	87.9195	69.3878	298	49		10.3746	85.879	95.6772	100	0.360294	0.25
Adult	Female	2.5	46	2	4	2021-09-02	68	2021-11-09	1	107	82	54	74	30	69	22	69	4817.67	80.2945	1.33259	0.415865	41.5865	77.7778	42.7746	243	173		12.9808	58.4135	76.2019	100	1.61682	0.691589
Adult	Female	2.5	46	2	4	2021-09-02	69	2021-11-10	2	141	142	9	270	30	62	19	42	4496.7	74.9451	1.88138	0.553517	55.3517	96.9178	74.5856	292	362		1.37615	44.6483	85.9327	100	2.56738	1.91489
Adult	Female	2.5	46	2	4	2021-09-02	70	2021-11-11	3	149	145	8	311	15	56	8	19	3946.32	65.772	2.2654	0.55848	55.848	97.351	81.4136	302	382		1.16959	44.152	89.6199	100	2.56376	2.08725
Adult	Female	2.5	46	2	4	2021-09-02	71	2021-11-12	4	148	148	4	148	16	17	3	16	3134.19	52.2366	2.83327	0.376299	37.6299	98.6667	81.768	300	181		0.831601	62.3701	93.1393	100	1.22297	1
Adult	Female	2.5	46	2	4	2021-09-02	75	2021-11-16	5	150	147	6	132	12	30	2	25	2989.83	49.8305	3.0102	0.36478	36.478	98.0198	75.8621	303	174		1.25786	63.522	91.195	100	1.16	0.88
Adult	Female	2.5	46	2	4	2021-09-02	76	2021-11-17	6	146	145	9	258	11	16	3	23	3337.5	55.625	2.62472	0.487179	48.7179	97	90.5263	300	285		1.53846	51.2821	95.3846	100	1.95205	1.76712
Adult	Female	2.5	46	2	4	2021-09-02	77	2021-11-18	7	148	146	16	149	29	25	3	25	3159.72	52.662	2.81037	0.395712	39.5712	94.8387	73.399	310	203		3.11891	60.4288	89.4737	100	1.37162	1.00676
Adult	Female	2.5	46	2	4	2021-09-02	78	2021-11-19	8	149	139	12	99	13	16	1	19	2728.16	45.4693	3.27694	0.299065	29.9065	96	77.3438	300	128		2.80374	70.0935	93.2243	100	0.85906	0.66443
Adult	Female	2.5	46	2	4	2021-09-02	82	2021-11-23	9	145	143	14	137	15	14	4	19	2992.7	49.8783	2.90707	0.354701	35.4701	95.3642	82.5301	302	166		2.99145	64.5299	93.8034	100	1.14483	0.944828
Adult	Female	2.5	46	2	4	2021-09-02	83	2021-11-24	10	148	140	10	153	11	17	1	11	2935.18	48.9196	3.02537	0.377871	37.7871	96.6443	84.5304	298	181		2.08768	62.2129	94.1545	100	1.22297	1.03378
Adult	Female	2.5	46	2	4	2021-09-02	84	2021-11-25	11	148	140	18	168	10	19	5	31	3200.11	53.3351	2.77491	0.39165	39.165	94.1176	85.2792	306	197		3.57853	60.835	94.2346	100	1.33108	1.13514
Adult	Female	2.5	46	2	4	2021-09-02	85	2021-11-26	12	149	145	8	187	0	18	2	18	2990.66	49.8444	2.9893	0.404339	40.4339	97.351	91.2195	302	205		1.57791	59.5661	96.4497	100	1.37584	1.25503
Adult	Female	2.5	46	2	4	2021-09-02	88	2021-11-29	13	147	142	20	92	5	14	2	6	2576.59	42.9432	3.42313	0.264286	26.4286	93.5275	82.8829	309	111		4.7619	73.5714	95.4762	100	0.755102	0.62585
Adult	Female	2.5	46	2	4	2021-09-02	89	2021-11-30	14	149	144	13	107	9	13	4	6	2589.24	43.154	3.45275	0.296552	29.6552	95.7516	82.9457	306	129		2.98851	70.3448	94.9425	100	0.865772	0.718121
Adult	Female	2.5	46	2	4	2021-09-02	90	2021-12-01	15	151	147	7	165	8	11	1	7	2875.3	47.9217	3.15097	0.376278	37.6278	97.7049	89.6739	305	184		1.43149	62.3722	96.1145	100	1.21854	1.09272
Adult	Female	2.5	47	1	5	2021-09-02	69	2021-11-10	1	15	0	56	5	38	28	11	96	3145.59	52.4265	0.286115	0.5	50	21.1268	7.04225	71	71		39.4366	50	53.5211	100	4.73333	0.333333
Adult	Female	2.5	47	1	5	2021-09-02	70	2021-11-11	2	76	74	69	48	46	73	23	120	4458.7	74.3117	1.02272	0.432642	43.2642	68.4932	28.7425	219	167		17.8756	56.7358	69.171	100	2.19737	0.631579
Adult	Female	2.5	47	1	5	2021-09-02	71	2021-11-12	3	84	71	72	48	35	25	29	79	4785.29	79.7549	1.05323	0.322388	32.2388	68.2819	44.4444	227	108		21.4925	67.7612	82.0896	100	1.28571	0.571429
Adult	Female	2.5	47	1	5	2021-09-02	75	2021-11-16	4	112	111	82	102	27	45	57	164	5445.39	90.7565	1.23407	0.363257	36.3257	73.1148	58.6207	305	174		17.119	63.6743	84.9687	100	1.55357	0.910714
Adult	Female	2.5	47	1	5	2021-09-02	76	2021-11-17	5	99	96	134	187	45	96	50	158	6241.61	104.027	0.951678	0.499239	49.9239	59.2705	57.0122	329	328		20.3957	50.0761	78.5388	100	3.31313	1.88889
Adult	Female	2.5	47	1	5	2021-09-02	77	2021-11-18	6	79	81	145	91	54	9	69	207	5631.32	93.8553	0.841722	0.335512	33.5512	52.459	59.0909	305	154		31.5904	66.4488	86.2745	100	1.94937	1.1519
Adult	Female	2.5	47	1	5	2021-09-02	78	2021-11-19	7	26	26	178	50	127	19	73	310	4940.52	82.3419	0.315756	0.460094	46.0094	22.6087	25.5102	230	196		41.784	53.9906	65.7277	100	7.53846	1.92308
Adult	Female	2.5	47	1	5	2021-09-02	82	2021-11-23	8	79	82	70	87	60	29	36	153	3821.23	63.6872	1.24044	0.432432	43.2432	69.697	49.4318	231	176		17.199	56.7568	78.1327	100	2.22785	1.10127
Adult	Female	2.5	47	1	5	2021-09-02	83	2021-11-24	9	131	131	70	111	64	8	35	200	4578.43	76.3072	1.71675	0.35534	35.534	78.9157	60.6557	332	183		13.5922	64.466	86.0194	100	1.39695	0.847328
Adult	Female	2.5	47	1	5	2021-09-02	84	2021-11-25	10	119	122	85	142	84	10	53	253	4824.8	80.4133	1.47985	0.419929	41.9929	73.9264	60.1695	326	236		15.1246	58.0071	83.274	100	1.98319	1.19328
Adult	Female	2.5	47	1	5	2021-09-02	85	2021-11-26	11	128	123	63	211	60	11	28	174	4703.06	78.3843	1.63298	0.473154	47.3154	79.9363	74.8227	314	282		10.5705	52.6846	88.0872	100	2.20312	1.64844
Adult	Female	2.5	47	1	5	2021-09-02	88	2021-11-29	12	128	123	63	211	60	11	28	174	4703.06	78.3843	1.63298	0.473154	47.3154	79.9363	74.8227	314	282		10.5705	52.6846	88.0872	100	2.20312	1.64844
Adult	Female	2.5	47	1	5	2021-09-02	89	2021-11-30	13	96	159	67	338	48	100	44	167	1873.46	31.2243	3.07453	0.601485	60.1485	79.1925	69.5473	322	486		8.29208	39.8515	81.6832	100	5.0625	3.52083
Adult	Female	2.5	47	1	5	2021-09-02	90	2021-12-01	14	128	125	62	127	52	20	27	206	4464.62	74.4103	1.72019	0.38716	38.716	80.3175	63.8191	315	199		12.0623	61.284	85.9922	100	1.55469	0.992188
Adult	Female	2.5	47	1	5	2021-09-02	91	2021-12-02	15	133	127	71	120	51	18	28	151	4271.32	71.1887	1.86828	0.363462	36.3462	78.5498	63.4921	331	189		13.6538	63.6538	86.7308	100	1.42105	0.902256
Adult	Female	2.5	47	1	5	2021-09-02	92	2021-12-03	16	133	124	58	139	52	27	14	131	3902.59	65.0431	2.0448	0.409006	40.9006	81.5873	63.7615	315	218		10.8818	59.0994	85.1782	100	1.6391	1.04511
Adult	Female	2.5	48	2	6	2021-09-02	69	2021-11-10	1	15	14	43	10	10	57	2	11	1736.64	28.9441	0.518241	0.516779	51.6779	40.2778	12.987	72	77		28.8591	48.3221	55.0336	100	5.13333	0.666667
Adult	Female	2.5	48	2	6	2021-09-02	70	2021-11-11	2	117	119	10	244	4	130	15	25	4584.29	76.4048	1.53132	0.605769	60.5769	95.935	64.5503	246	378		1.60256	39.4231	78.5256	100	3.23077	2.08547
Adult	Female	2.5	48	2	6	2021-09-02	71	2021-11-12	3	147	143	18	102	9	55	7	12	3329.76	55.4959	2.64884	0.350211	35.0211	94.1558	61.4458	308	166		3.79747	64.9789	86.4979	100	1.12925	0.693878
Adult	Female	2.5	48	2	6	2021-09-02	75	2021-11-16	4	139	130	13	127	9	25	4	27	2956.38	49.273	2.82101	0.363431	36.3431	95.3901	78.882	282	161		2.93454	63.6569	92.3251	100	1.15827	0.913669
Adult	Female	2.5	48	2	6	2021-09-02	76	2021-11-17	5	145	143	14	132	28	58	2	19	3221.35	53.6892	2.70073	0.419231	41.9231	95.3642	60.5505	302	218		2.69231	58.0769	83.4615	100	1.50345	0.910345
Adult	Female	2.5	48	2	6	2021-09-02	77	2021-11-18	6	146	145	13	111	14	19	2	20	2845	47.4167	3.07908	0.321429	32.1429	95.7237	77.0833	304	144		2.90179	67.8571	92.6339	100	0.986301	0.760274
Adult	Female	2.5	48	2	6	2021-09-02	78	2021-11-19	7	145	139	19	79	9	27	2	21	2822.2	47.0367	3.0827	0.27512	27.512	93.7294	68.6957	303	115		4.54545	72.488	91.3876	100	0.793103	0.544828
Adult	Female	2.5	48	2	6	2021-09-02	82	2021-11-23	8	148	146	8	82	9	23	2	17	2864.79	47.7466	3.0997	0.274038	27.4038	97.351	71.9298	302	114		1.92308	72.5962	92.3077	100	0.77027	0.554054
Adult	Female	2.5	48	2	6	2021-09-02	83	2021-11-24	9	145	139	22	92	11	25	1	14	2853.04	47.5506	3.04938	0.294931	29.4931	92.8105	71.875	306	128		5.06912	70.5069	91.7051	100	0.882759	0.634483
Adult	Female	2.5	48	2	6	2021-09-02	84	2021-11-25	10	143	142	14	91	9	39	1	5	2631.66	43.861	3.2603	0.317352	31.7352	95.3177	65.4676	299	139		3.19635	68.2648	89.0411	100	0.972028	0.636364
Adult	Female	2.5	48	2	6	2021-09-02	85	2021-11-26	11	152	147	12	79	9	20	1	6	2661.95	44.3658	3.42607	0.257757	25.7757	96.1415	73.1481	311	108		2.86396	74.2243	93.0788	100	0.710526	0.519737
Adult	Female	2.5	48	2	6	2021-09-02	88	2021-11-29	12	149	145	13	118	5	27	4	6	2757.98	45.9664	3.2415	0.328228	32.8228	95.7655	78.6667	307	150		2.84464	67.1772	92.9978	100	1.00671	0.791946
Adult	Female	2.5	48	2	6	2021-09-02	89	2021-11-30	13	146	144	14	77	13	21	1	9	2705.64	45.0941	3.23768	0.26747	26.747	95.3947	69.3694	304	111		3.37349	73.253	91.8072	100	0.760274	0.527397
Adult	Female	2.5	48	2	6	2021-09-02	90	2021-12-01	14	149	146	7	57	10	13	0	14	2707.01	45.1169	3.30253	0.209424	20.9424	97.6821	71.25	302	80		1.83246	79.0576	93.9791	100	0.536913	0.38255
Adult	Female	2.5	48	2	6	2021-09-02	91	2021-12-02	15	147	143	14	74	4	15	0	11	2595.4	43.2567	3.39832	0.234257	23.4257	95.3947	79.5699	304	93		3.52645	76.5743	95.2141	100	0.632653	0.503401
Adult	Female	2.5	48	2	6	2021-09-02	92	2021-12-03	16	148	144	7	62	0	13	2	13	2549.69	42.4948	3.48278	0.200535	20.0535	97.6589	82.6667	299	75		1.87166	79.9465	96.5241	100	0.506757	0.418919
Adult	Female	2.5	69	1	7	2022-02-23	70	2022-05-04	1	0	0	19	0	3	0	0	38	889.629	14.8271	0	0.136364	13.6364	0	0	19	3		86.3636	86.3636	86.3636	100	#DIV/0!	#DIV/0!
Adult	Female	2.5	69	1	7	2022-02-23	71	2022-05-05	2	29	30	233	10	54	28	22	80	7360.28	122.671	0.236404	0.239583	23.9583	20.2055	10.8696	292	92		60.6771	76.0417	78.6458	100	3.17241	0.344828
Adult	Female	2.5	69	1	7	2022-02-23	72	2022-05-06	3	85	88	127	50	32	36	16	51	6089.94	101.499	0.837446	0.282297	28.2297	57.6667	42.3729	300	118		30.3828	71.7703	83.7321	100	1.38824	0.588235
Adult	Female	2.5	69	1	7	2022-02-23	76	2022-05-10	4	85	88	127	50	32	36	16	51	6089.94	101.499	0.837446	0.282297	28.2297	57.6667	42.3729	300	118		30.3828	71.7703	83.7321	100	1.38824	0.588235
Adult	Female	2.5	69	1	7	2022-02-23	77	2022-05-11	5	85	88	127	50	32	36	16	51	6089.94	101.499	0.837446	0.282297	28.2297	57.6667	42.3729	300	118		30.3828	71.7703	83.7321	100	1.38824	0.588235
Adult	Female	2.5	69	1	7	2022-02-23	78	2022-05-12	6	103	107	90	144	29	91	11	35	6192.33	103.205	0.998009	0.468085	46.8085	70	54.5455	300	264		15.9574	53.1915	78.7234	100	2.56311	1.39806
Adult	Female	2.5	69	1	7	2022-02-23	79	2022-05-13	7	86	88	117	46	13	45	4	28	4502.06	75.0343	1.14614	0.263291	26.3291	59.7938	44.2308	291	104		29.6203	73.6709	85.3165	100	1.2093	0.534884
Adult	Female	2.5	69	1	7	2022-02-23	82	2022-05-16	8	71	73	165	22	13	18	3	11	5361.46	89.3577	0.79456	0.146409	14.6409	46.6019	41.5094	309	53		45.5801	85.3591	91.4365	100	0.746479	0.309859
Adult	Female	2.5	69	1	7	2022-02-23	83	2022-05-17	9	99	100	97	37	4	20	0	13	4064.47	67.7412	1.46145	0.170868	17.0868	67.2297	60.6557	296	61		27.1709	82.9132	93.2773	100	0.616162	0.373737
Adult	Female	2.5	69	1	7	2022-02-23	85	2022-05-19	10	87	77	132	66	9	20	1	13	4481.68	74.6947	1.16474	0.242967	24.2967	55.4054	69.4737	296	95		33.7596	75.7033	92.5831	100	1.09195	0.758621
Adult	Female	2.5	69	1	7	2022-02-23	86	2022-05-20	11	97	89	116	62	17	24	1	5	4397.91	73.2985	1.32336	0.254321	25.4321	61.5894	60.1942	302	103		28.642	74.5679	89.8765	100	1.06186	0.639175
Adult	Female	2.5	69	1	7	2022-02-23	89	2022-05-23	12	110	107	84	21	3	13	0	3	4751.14	79.1857	1.38914	0.109467	10.9467	72.093	56.7568	301	37		24.8521	89.0533	95.2663	100	0.336364	0.190909
Adult	Female	2.5	69	1	7	2022-02-23	90	2022-05-24	13	94	90	119	12	11	5	2	5	5402.44	90.0407	1.04397	0.0845921	8.45921	60.7261	42.8571	303	28		35.9517	91.5408	95.1662	100	0.297872	0.12766
Adult	Female	2.5	69	1	7	2022-02-23	92	2022-05-26	14	64	51	174	10	11	9	1	6	4888.86	81.481	0.785459	0.0940439	9.40439	39.7924	33.3333	289	30		54.5455	90.5956	93.7304	100	0.46875	0.15625
Adult	Female	2.5	69	1	7	2022-02-23	93	2022-05-27	15	80	83	129	18	9	11	0	10	5050.61	84.1769	0.95038	0.115152	11.5152	55.8219	47.3684	292	38		39.0909	88.4848	93.9394	100	0.475	0.225
Adult	Female	2.5	69	1	7	2022-02-23	96	2022-05-30	16	104	106	101	29	11	5	2	12	6065	101.083	1.02885	0.126404	12.6404	67.5241	64.4444	311	45		28.3708	87.3596	95.5056	100	0.432692	0.278846
Adult	Female	2.5	69	1	7	2022-02-23	97	2022-05-31	17	118	115	71	39	17	4	2	23	5605.27	93.4211	1.2631	0.164835	16.4835	76.6447	65	304	60		19.5055	83.5165	94.2308	100	0.508475	0.330508
Adult	Female	2.5	70	2	8	2022-02-23	70	2022-05-04	1	37	39	129	36	40	53	17	83	4108.28	68.4714	0.540372	0.386228	38.6228	37.0732	27.907	205	129		38.6228	61.3772	72.1557	100	3.48649	0.972973
Adult	Female	2.5	70	2	8	2022-02-23	71	2022-05-05	2	113	116	89	126	32	60	22	46	6316.89	105.282	1.07331	0.406716	40.6716	72.0126	57.7982	318	218		16.6045	59.3284	82.8358	100	1.9292	1.11504
Adult	Female	2.5	70	2	8	2022-02-23	72	2022-05-06	3	143	138	24	142	26	42	4	33	3908.55	65.1426	2.19518	0.407767	40.7767	92.1311	67.619	305	210		4.66019	59.2233	86.7961	100	1.46853	0.993007
Adult	Female	2.5	70	2	8	2022-02-23	76	2022-05-10	4	143	138	24	142	26	42	4	33	3908.55	65.1426	2.19518	0.407767	40.7767	92.1311	67.619	305	210		4.66019	59.2233	86.7961	100	1.46853	0.993007
Adult	Female	2.5	70	2	8	2022-02-23	77	2022-05-11	5	143	138	24	142	26	42	4	33	3908.55	65.1426	2.19518	0.407767	40.7767	92.1311	67.619	305	210		4.66019	59.2233	86.7961	100	1.46853	0.993007
Adult	Female	2.5	70	2	8	2022-02-23	78	2022-05-12	6	128	129	52	191	52	42	6	37	4513.75	75.2291	1.70147	0.479798	47.9798	83.1715	67.0175	309	285		8.75421	52.0202	84.1751	100	2.22656	1.49219
Adult	Female	2.5	70	2	8	2022-02-23	79	2022-05-13	7	148	144	11	125	28	30	2	29	3514.58	58.5764	2.52662	0.376543	37.6543	96.3696	68.306	303	183		2.26337	62.3457	88.0658	100	1.23649	0.844595
Adult	Female	2.5	70	2	8	2022-02-23	82	2022-05-16	8	142	136	24	125	7	19	4	19	3325.55	55.4258	2.56199	0.333333	33.3333	92.053	82.7815	302	151		5.29801	66.6667	94.2605	100	1.06338	0.880282
Adult	Female	2.5	70	2	8	2022-02-23	83	2022-05-17	9	147	140	14	72	5	15	5	24	2885.48	48.0914	3.05668	0.234097	23.4097	95.3488	78.2609	301	92		3.56234	76.5903	94.9109	100	0.62585	0.489796
Adult	Female	2.5	70	2	8	2022-02-23	85	2022-05-19	10	146	146	9	54	4	18	4	34	2940.61	49.0101	2.97897	0.201592	20.1592	97.01	71.0526	301	76		2.38727	79.8408	94.1645	100	0.520548	0.369863
Adult	Female	2.5	70	2	8	2022-02-23	86	2022-05-20	11	150	146	7	86	7	16	1	22	2748.07	45.8011	3.27503	0.264563	26.4563	97.6898	78.8991	303	109		1.69903	73.5437	94.4175	100	0.726667	0.573333
Adult	Female	2.5	70	2	8	2022-02-23	89	2022-05-23	12	133	132	28	42	8	23	4	23	2800.37	46.6729	2.84962	0.199454	19.9454	90.4437	57.5342	293	73		7.65027	80.0546	91.5301	100	0.548872	0.315789
Adult	Female	2.5	70	2	8	2022-02-23	90	2022-05-24	13	147	139	15	48	3	9	1	23	2648.43	44.1405	3.33028	0.166205	16.6205	95.0166	80	301	60		4.15512	83.3795	96.6759	100	0.408163	0.326531
Adult	Female	2.5	70	2	8	2022-02-23	92	2022-05-26	14	150	144	9	50	6	14	0	25	2652.28	44.2046	3.39331	0.187668	18.7668	97.0297	71.4286	303	70		2.41287	81.2332	94.6381	100	0.466667	0.333333
Adult	Female	2.5	70	2	8	2022-02-23	93	2022-05-27	15	150	147	9	47	9	6	3	38	2721.28	45.3547	3.30726	0.168478	16.8478	97.0588	75.8065	306	62		2.44565	83.1522	95.9239	100	0.413333	0.313333
Adult	Female	2.5	70	2	8	2022-02-23	96	2022-05-30	16	141	138	26	61	3	11	3	20	3046.79	50.7799	2.77669	0.197368	19.7368	91.4754	81.3333	305	75		6.84211	80.2632	96.3158	100	0.531915	0.432624
Adult	Female	2.5	70	2	8	2022-02-23	97	2022-05-31	17	150	144	12	74	5	5	3	23	2861.73	47.6955	3.14495	0.215385	21.5385	96.0784	88.0952	306	84		3.07692	78.4615	97.4359	100	0.56	0.493333
Adult	Male	2.5	17	1	1	2021-04-10	60	2021-06-09	1	12	14	121	15	84	108	19	128	2781.49	46.3582	0.258854	0.584746	58.4746	17.6871	7.24638	147	207		34.1808	41.5254	45.7627	100	17.25	1.25
Adult	Male	2.5	17	1	1	2021-04-10	61	2021-06-10	2	42	46	135	71	165	256	21	82	4008.33	66.8055	0.628691	0.688112	68.8112	39.4619	14.4309	223	492		18.8811	31.1888	41.1189	100	11.7143	1.69048
Adult	Male	2.5	17	1	1	2021-04-10	62	2021-06-11	3	83	87	124	96	50	91	15	65	4742.34	79.0389	1.05012	0.446328	44.6328	57.8231	40.5063	294	237		23.3522	55.3672	73.4463	100	2.85542	1.15663
Adult	Male	2.5	17	1	1	2021-04-10	66	2021-06-15	4	142	138	34	102	22	23	8	21	4872.29	81.2048	1.74867	0.318872	31.8872	89.172	69.3878	314	147		7.37527	68.1128	90.2386	100	1.03521	0.71831
Adult	Male	2.5	17	1	1	2021-04-10	67	2021-06-16	5	104	114	89	61	42	30	2	29	3813.85	63.5641	1.63614	0.302273	30.2273	71.0098	45.8647	307	133		20.2273	69.7727	83.6364	100	1.27885	0.586538
Adult	Male	2.5	17	1	1	2021-04-10	68	2021-06-17	6	102	101	102	43	28	24	5	31	4034.54	67.2423	1.5169	0.2375	23.75	66.5574	45.2632	305	95		25.5	76.25	87	100	0.931373	0.421569
Adult	Male	2.5	17	1	1	2021-04-10	69	2021-06-18	7	148	144	9	174	15	10	0	7	3427.93	57.1321	2.59049	0.398	39.8	97.01	87.4372	301	199		1.8	60.2	95	100	1.34459	1.17568
Adult	Male	2.5	17	1	1	2021-04-10	70	2021-06-19	8	87	85	86	32	36	10	8	25	3736.63	62.2771	1.39698	0.232143	23.2143	66.6667	41.0256	258	78		25.5952	76.7857	86.3095	100	0.896552	0.367816
Adult	Male	2.5	17	1	1	2021-04-10	73	2021-06-22	9	99	98	38	71	14	22	2	10	3052.55	50.8758	1.94591	0.312865	31.2865	83.8298	66.3551	235	107		11.1111	68.7135	89.4737	100	1.08081	0.717172
Adult	Male	2.5	17	1	1	2021-04-10	74	2021-06-23	10	110	95	118	52	79	39	14	48	4628.13	77.1355	1.42606	0.344828	34.4828	63.4675	30.5882	323	170		23.9351	65.5172	76.0649	100	1.54545	0.472727
Adult	Male	2.5	17	1	1	2021-04-10	75	2021-06-24	11	80	89	123	28	54	14	6	41	4240.49	70.6748	1.13195	0.247423	24.7423	57.8767	29.1667	292	96		31.701	75.2577	82.4742	100	1.2	0.35
Adult	Male	2.5	17	1	1	2021-04-10	76	2021-06-25	12	150	147	4	100	6	17	2	9	3439.22	57.3203	2.61687	0.290094	29.0094	98.6711	81.3008	301	123		0.943396	70.9906	94.5755	100	0.82	0.666667
Adult	Male	2.5	17	1	1	2021-04-10	79	2021-06-28	13	60	60	153	35	32	15	6	9	3651.28	60.8546	0.985956	0.230986	23.0986	43.956	42.6829	273	82		43.0986	76.9014	86.7606	100	1.36667	0.583333
Adult	Male	2.5	17	1	1	2021-04-10	80	2021-06-29	14	55	62	154	45	34	36	16	28	4173.38	69.5564	0.790725	0.297927	29.7927	43.1734	39.1304	271	115		39.8964	70.2073	81.8653	100	2.09091	0.818182
Adult	Male	2.5	17	1	1	2021-04-10	81	2021-06-30	15	56	50	165	25	28	32	6	26	3925.37	65.4228	0.855971	0.238764	23.8764	39.1144	29.4118	271	85		46.3483	76.1236	83.1461	100	1.51786	0.446429
Adult	Male	2.5	18	2	2	2021-04-10	60	2021-06-09	1	60	58	2	72	3	47	3	12	1812.56	30.2093	1.98615	0.504132	50.4132	98.3333	59.0164	120	122		0.826446	49.5868	79.3388	100	2.03333	1.2
Adult	Male	2.5	18	2	2	2021-04-10	61	2021-06-10	2	151	148	6	202	8	57	4	31	3515.45	58.5909	2.57719	0.466783	46.6783	98.0328	75.6554	305	267		1.04895	53.3217	88.6364	100	1.76821	1.33775
Adult	Male	2.5	18	2	2	2021-04-10	62	2021-06-11	3	152	147	2	180	10	37	0	9	2895.69	48.2615	3.14951	0.429924	42.9924	99.3355	79.2952	301	227		0.378788	57.0076	91.0985	100	1.49342	1.18421
Adult	Male	2.5	18	2	2	2021-04-10	66	2021-06-15	4	150	148	6	163	9	25	4	13	2795.67	46.5945	3.21926	0.393214	39.3214	98.0263	82.7411	304	197		1.1976	60.6786	93.2136	100	1.31333	1.08667
Adult	Male	2.5	18	2	2	2021-04-10	67	2021-06-16	5	151	145	6	139	17	52	4	38	2888.98	48.1497	3.13605	0.407843	40.7843	98.0132	66.8269	302	208		1.17647	59.2157	86.4706	100	1.37748	0.92053
Adult	Male	2.5	18	2	2	2021-04-10	68	2021-06-17	6	152	148	4	104	11	34	0	26	2406.4	40.1066	3.7899	0.328918	32.8918	98.6842	69.7987	304	149		0.883002	67.1082	90.0662	100	0.980263	0.684211
Adult	Male	2.5	18	2	2	2021-04-10	69	2021-06-18	7	148	143	5	128	4	26	2	10	2598.48	43.308	3.41738	0.348018	34.8018	98.3108	81.0127	296	158		1.10132	65.1982	93.3921	100	1.06757	0.864865
Adult	Male	2.5	18	2	2	2021-04-10	70	2021-06-19	8	151	147	5	19	3	12	0	5	2995.27	49.9211	3.02477	0.10089	10.089	98.3498	55.8824	303	34		1.48368	89.911	95.549	100	0.225166	0.125828
Adult	Male	2.5	18	2	2	2021-04-10	73	2021-06-22	9	152	148	1	104	2	4	0	5	2530.4	42.1733	3.60417	0.26764	26.764	99.6678	94.5455	301	110		0.243309	73.236	98.5401	100	0.723684	0.684211
Adult	Male	2.5	18	2	2	2021-04-10	74	2021-06-23	10	152	148	1	112	3	13	0	3	2542.54	42.3757	3.58696	0.298368	29.8368	99.6678	87.5	301	128		0.2331	70.1632	96.2704	100	0.842105	0.736842
Adult	Male	2.5	18	2	2	2021-04-10	75	2021-06-24	11	151	147	3	105	10	7	0	2	2384.26	39.7376	3.79992	0.288416	28.8416	99.0033	86.0656	301	122		0.70922	71.1584	95.9811	100	0.807947	0.695364
Adult	Male	2.5	18	2	2	2021-04-10	76	2021-06-25	12	150	147	4	100	6	17	2	9	3439.22	57.3203	2.61687	0.290094	29.0094	98.6711	81.3008	301	123		0.943396	70.9906	94.5755	100	0.82	0.666667
Adult	Male	2.5	18	2	2	2021-04-10	79	2021-06-28	13	152	148	1	78	4	7	0	2	2144.22	35.7369	4.2533	0.228205	22.8205	99.6678	87.6404	301	89		0.25641	77.1795	97.1795	100	0.585526	0.513158
Adult	Male	2.5	18	2	2	2021-04-10	80	2021-06-29	14	152	146	2	148	9	21	2	3	2502.13	41.7022	3.64489	0.372385	37.2385	99.3333	83.1461	300	178		0.41841	62.7615	93.7238	100	1.17105	0.973684
Adult	Male	2.5	18	2	2	2021-04-10	81	2021-06-30	15	152	147	3	125	4	29	2	6	2398.44	39.974	3.80247	0.343478	34.3478	99.0066	79.1139	302	158		0.652174	65.6522	92.8261	100	1.03947	0.822368
Adult	Male	2.5	71	1	3	2022-02-23	71	2022-05-05	1	35	36	105	9	22	29	18	71	5598.93	93.3154	0.375072	0.254237	25.4237	40.3409	15	176	60		44.4915	74.5763	78.3898	100	1.71429	0.257143
Adult	Male	2.5	71	1	3	2022-02-23	72	2022-05-06	2	80	80	130	49	44	38	15	59	6234.27	103.904	0.769938	0.311164	31.1164	55.1724	37.4046	290	131		30.8789	68.8836	80.5226	100	1.6375	0.6125
Adult	Male	2.5	71	1	3	2022-02-23	76	2022-05-10	3	4	4	98	1	10	2	2	10	4023.55	67.0592	0.0596488	0.109244	10.9244	7.54717	7.69231	106	13		82.3529	89.0756	89.916	100	3.25	0.25
Adult	Male	2.5	71	1	3	2022-02-23	77	2022-05-11	4	5	3	145	0	10	8	1	9	6152.53	102.542	0.0487604	0.105263	10.5263	5.22876	0	153	18		84.7953	89.4737	89.4737	100	3.6	0
Adult	Male	2.5	71	1	3	2022-02-23	78	2022-05-12	5	147	144	11	133	18	30	2	40	4581.93	76.3655	1.92495	0.374741	37.4741	96.3576	73.4807	302	181		2.27743	62.5259	90.0621	100	1.23129	0.904762
Adult	Male	2.5	71	1	3	2022-02-23	79	2022-05-13	6	136	136	28	39	13	9	0	27	3719.97	61.9995	2.19356	0.168975	16.8975	90.6667	63.9344	300	61		7.75623	83.1025	93.9058	100	0.448529	0.286765
Adult	Male	2.5	71	1	3	2022-02-23	82	2022-05-16	7	147	142	10	65	7	11	0	23	3061.11	51.0185	2.88131	0.217277	21.7277	96.6555	78.3133	299	83		2.6178	78.2723	95.288	100	0.564626	0.442177
Adult	Male	2.5	71	1	3	2022-02-23	83	2022-05-17	8	147	142	10	65	7	11	0	23	3061.11	51.0185	2.88131	0.217277	21.7277	96.6555	78.3133	299	83		2.6178	78.2723	95.288	100	0.564626	0.442177
Adult	Male	2.5	71	1	3	2022-02-23	85	2022-05-19	9	138	144	24	95	14	5	3	24	4444.22	74.0703	1.86309	0.271429	27.1429	92.1569	83.3333	306	114		5.71429	72.8571	95.4762	100	0.826087	0.688406
Adult	Male	2.5	71	1	3	2022-02-23	86	2022-05-20	10	147	138	15	43	8	3	0	25	3852.95	64.2158	2.28916	0.152542	15.2542	95	79.6296	300	54		4.23729	84.7458	96.8927	100	0.367347	0.292517
Adult	Male	2.5	71	1	3	2022-02-23	89	2022-05-23	11	146	133	27	54	10	7	4	14	4002.44	66.7074	2.18866	0.188329	18.8329	91.1765	76.0563	306	71		7.1618	81.1671	95.4907	100	0.486301	0.369863
Adult	Male	2.5	71	1	3	2022-02-23	90	2022-05-24	12	147	145	16	41	7	8	2	14	3916.36	65.2727	2.25209	0.153846	15.3846	94.8052	73.2143	308	56		4.3956	84.6154	95.8791	100	0.380952	0.278912
Adult	Male	2.5	71	1	3	2022-02-23	91	2022-05-25	13	149	140	18	35	17	2	3	24	3917.74	65.2956	2.28193	0.149584	14.9584	94.1368	64.8148	307	54		4.98615	85.0416	94.7368	100	0.362416	0.234899
Adult	Male	2.5	71	1	3	2022-02-23	92	2022-05-26	14	147	142	12	45	6	3	1	15	3531.49	58.8582	2.49753	0.152113	15.2113	96.0133	83.3333	301	54		3.38028	84.7887	97.4648	100	0.367347	0.306122
Adult	Male	2.5	71	1	3	2022-02-23	93	2022-05-27	15	151	146	5	29	1	0	1	14	3429.18	57.153	2.64203	0.0903614	9.03614	98.3444	96.6667	302	30		1.50602	90.9639	99.6988	100	0.198675	0.192053
Adult	Male	2.5	71	1	3	2022-02-23	96	2022-05-30	16	146	143	13	24	4	1	2	21	3926.98	65.4496	2.23072	0.0876133	8.76133	95.6954	82.7586	302	29		3.92749	91.2387	98.4894	100	0.19863	0.164384
Adult	Male	2.5	71	1	3	2022-02-23	97	2022-05-31	17	145	139	18	32	5	2	0	12	3611.48	60.1913	2.40898	0.11437	11.437	94.0397	82.0513	302	39		5.27859	88.563	97.9472	100	0.268966	0.22069
Adult	Male	2.5	72	2	4	2022-02-23	71	2022-05-05	1	149	145	16	128	15	36	9	32	3280.24	54.6707	2.72541	0.366053	36.6053	94.8387	71.5084	310	179		3.27198	63.3947	89.5706	100	1.20134	0.85906
Adult	Male	2.5	72	2	4	2022-02-23	72	2022-05-06	2	15	14	83	4	10	39	6	21	4140.81	69.0136	0.217349	0.321212	32.1212	25.8929	7.54717	112	53		50.303	67.8788	70.303	100	3.53333	0.266667
Adult	Male	2.5	72	2	4	2022-02-23	76	2022-05-10	3	14	12	138	2	14	31	3	39	5488.02	91.4669	0.153061	0.222749	22.2749	15.8537	4.25532	164	47		65.4028	77.7251	78.673	100	3.35714	0.142857
Adult	Male	2.5	72	2	4	2022-02-23	77	2022-05-11	4	140	141	19	232	6	31	5	40	3651.87	60.8645	2.30019	0.472759	47.2759	93.6667	86.2454	300	269		3.33919	52.7241	93.4974	100	1.92143	1.65714
Adult	Male	2.5	72	2	4	2022-02-23	78	2022-05-12	5	147	145	22	130	7	19	4	23	3066.65	51.1108	2.8761	0.331915	33.1915	92.9936	83.3333	314	156		4.68085	66.8085	94.4681	100	1.06122	0.884354
Adult	Male	2.5	72	2	4	2022-02-23	79	2022-05-13	6	0	0	0	0	0	0	0	0	0	0	#DIV/0!	#DIV/0!	#DIV/0!	#DIV/0!	#DIV/0!	0	0		#DIV/0!	#DIV/0!	#DIV/0!	#DIV/0!	#DIV/0!	#DIV/0!
Adult	Male	2.5	72	2	4	2022-02-23	82	2022-05-16	7	147	145	22	130	7	19	4	23	3066.65	51.1108	2.8761	0.331915	33.1915	92.9936	83.3333	314	156		4.68085	66.8085	94.4681	100	1.06122	0.884354
Adult	Male	2.5	72	2	4	2022-02-23	83	2022-05-17	8	142	142	11	171	10	14	2	19	3222.11	53.7018	2.64423	0.397959	39.7959	96.2712	87.6923	295	195		2.2449	60.2041	95.102	100	1.37324	1.20423
Adult	Male	2.5	72	2	4	2022-02-23	85	2022-05-19	9	149	147	13	88	3	10	1	18	2829.11	47.1518	3.16	0.246341	24.6341	95.7929	87.1287	309	101		3.17073	75.3659	96.8293	100	0.677852	0.590604
Adult	Male	2.5	72	2	4	2022-02-23	86	2022-05-20	10	146	144	22	119	7	15	5	32	3322.03	55.3672	2.63694	0.311258	31.1258	92.9487	84.3972	312	141		4.85651	68.8742	95.1435	100	0.965753	0.815068
Adult	Male	2.5	72	2	4	2022-02-23	89	2022-05-23	11	145	147	11	96	5	15	1	10	3019.98	50.333	2.88081	0.27685	27.685	96.3696	82.7586	303	116		2.6253	72.315	95.2267	100	0.8	0.662069
Adult	Male	2.5	72	2	4	2022-02-23	90	2022-05-24	12	151	145	7	97	5	9	0	12	3008.62	50.1436	3.01135	0.268116	26.8116	97.6898	87.3874	303	111		1.69082	73.1884	96.6184	100	0.735099	0.642384
Adult	Male	2.5	72	2	4	2022-02-23	91	2022-05-25	13	150	148	9	160	6	8	2	9	3217.42	53.6236	2.79727	0.361746	36.1746	97.0684	91.954	307	174		1.8711	63.8254	97.0894	100	1.16	1.06667
Adult	Male	2.5	72	2	4	2022-02-23	92	2022-05-26	14	146	146	13	109	19	27	0	18	2944.47	49.0745	2.97507	0.336957	33.6957	95.7377	70.3226	305	155		2.82609	66.3043	90	100	1.06164	0.746575
Adult	Male	2.5	72	2	4	2022-02-23	93	2022-05-27	15	149	147	12	29	3	10	2	15	2696.38	44.9397	3.31555	0.12	12	96.1039	69.0476	308	42		3.42857	88	96.2857	100	0.281879	0.194631
Adult	Male	2.5	72	2	4	2022-02-23	96	2022-05-30	16	148	140	17	97	6	14	2	12	3086.75	51.4459	2.87681	0.277251	27.7251	94.4262	82.906	305	117		4.02844	72.2749	95.2607	100	0.790541	0.655405
Adult	Male	2.5	77	1	5	2022-05-02	72	2022-07-13	1	18	17	68	5	38	222	45	143	4103.8	68.3967	0.26317	0.720109	72.0109	33.9806	1.88679	103	265		18.4783	27.9891	29.3478	100	14.7222	0.277778
Adult	Male	2.5	77	1	5	2022-05-02	73	2022-07-14	2	52	58	125	31	22	105	74	99	7099.57	118.326	0.439463	0.402036	40.2036	46.8085	19.6203	235	158		31.8066	59.7964	67.6845	100	3.03846	0.596154
Adult	Male	2.5	77	1	5	2022-05-02	74	2022-07-15	3	60	110	29	207	11	51	21	49	6059.28	100.988	0.59413	0.574786	57.4786	85.4271	76.9517	199	269		6.19658	42.5214	86.7521	100	4.48333	3.45
Adult	Male	2.5	77	1	5	2022-05-02	77	2022-07-18	4	118	117	71	118	32	72	13	53	6220.63	103.677	1.13815	0.420455	42.0455	76.7974	53.1532	306	222		13.447	57.9545	80.303	100	1.88136	1
Adult	Male	2.5	77	1	5	2022-05-02	78	2022-07-19	5	133	134	32	81	6	38	1	24	5280.94	88.0156	1.5111	0.294811	29.4811	89.2977	64.8	299	125		7.54717	70.5189	89.6226	100	0.93985	0.609023
Adult	Male	2.5	77	1	5	2022-05-02	79	2022-07-20	6	139	142	18	164	18	35	5	31	4929.87	82.1645	1.69173	0.420543	42.0543	93.9799	75.576	299	217		3.48837	57.9457	89.7287	100	1.56115	1.17986
Adult	Male	2.5	77	1	5	2022-05-02	80	2022-07-21	7	124	124	26	97	10	15	2	29	5297.13	88.2855	1.40453	0.308081	30.8081	90.5109	79.5082	274	122		6.56566	69.1919	93.6869	100	0.983871	0.782258
Adult	Male	2.5	77	1	5	2022-05-02	81	2022-07-22	8	145	144	16	87	15	13	1	26	4193.34	69.889	2.07472	0.27381	27.381	94.7541	75.6522	305	115		3.80952	72.619	93.3333	100	0.793103	0.6
Adult	Male	2.5	77	1	5	2022-05-02	85	2022-07-26	9	144	141	13	124	18	22	1	27	4242.27	70.7045	2.03665	0.354978	35.4978	95.6376	75.6098	298	164		2.81385	64.5022	91.342	100	1.13889	0.861111
Adult	Male	2.5	77	1	5	2022-05-02	86	2022-07-27	10	142	142	27	59	14	10	5	22	4145.59	69.0932	2.05519	0.21066	21.066	91.3183	71.0843	311	83		6.85279	78.934	93.9086	100	0.584507	0.415493
Adult	Male	2.5	77	1	5	2022-05-02	87	2022-07-28	11	146	141	17	66	15	6	2	18	4100.65	68.3443	2.13624	0.222506	22.2506	94.4079	75.8621	304	87		4.34783	77.7494	94.6292	100	0.59589	0.452055
Adult	Male	2.5	77	1	5	2022-05-02	88	2022-07-29	12	144	144	16	88	14	14	4	26	3973.32	66.222	2.1745	0.27619	27.619	94.7368	75.8621	304	116		3.80952	72.381	93.3333	100	0.805556	0.611111
Adult	Male	2.5	77	1	5	2022-05-02	92	2022-08-02	13	143	135	27	79	19	9	4	26	4191.39	69.8564	2.04706	0.259709	25.9709	91.1475	73.8318	305	107		6.5534	74.0291	93.2039	100	0.748252	0.552448
Adult	Male	2.5	77	1	5	2022-05-02	94	2022-08-04	14	141	137	28	87	18	14	4	24	4430.48	73.8413	1.9095	0.28	28	90.8497	73.1092	306	119		6.58824	72	92.4706	100	0.843972	0.617021
Adult	Male	2.5	77	1	5	2022-05-02	95	2022-08-05	15	147	141	12	89	17	6	0	27	3632.74	60.5456	2.42792	0.271845	27.1845	96	79.4643	300	112		2.91262	72.8155	94.4175	100	0.761905	0.605442
Adult	Male	2.5	78	2	6	2022-05-02	72	2022-07-13	1	73	72	27	46	12	23	10	21	4860.98	81.0163	0.901053	0.320158	32.0158	84.3023	56.7901	172	81		10.6719	67.9842	86.166	100	1.10959	0.630137
Adult	Male	2.5	78	2	6	2022-05-02	73	2022-07-14	2	128	126	30	146	27	48	19	81	7235.24	120.587	1.06147	0.437624	43.7624	89.4366	66.0633	284	221		5.94059	56.2376	85.1485	100	1.72656	1.14062
Adult	Male	2.5	78	2	6	2022-05-02	74	2022-07-15	3	143	140	34	157	30	31	18	70	6270.24	104.504	1.36837	0.407477	40.7477	89.2744	72.0183	317	218		6.35514	59.2523	88.5981	100	1.52448	1.0979
Adult	Male	2.5	78	2	6	2022-05-02	77	2022-07-18	4	145	138	16	269	5	50	15	7	5609.83	93.4972	1.55085	0.520064	52.0064	94.6488	83.0247	299	324		2.56822	47.9936	91.1717	100	2.23448	1.85517
Adult	Male	2.5	78	2	6	2022-05-02	78	2022-07-19	5	144	142	17	208	1	60	22	10	5659.19	94.3198	1.52672	0.47028	47.028	94.3894	77.3234	303	269		2.97203	52.972	89.3357	100	1.86806	1.44444
Adult	Male	2.5	78	2	6	2022-05-02	79	2022-07-20	6	150	147	8	202	2	25	7	8	3885.49	64.7582	2.31631	0.428839	42.8839	97.377	88.2096	305	229		1.49813	57.1161	94.9438	100	1.52667	1.34667
Adult	Male	2.5	78	2	6	2022-05-02	80	2022-07-21	7	150	148	3	97	4	25	4	4	3533.42	58.8904	2.54711	0.295082	29.5082	99.0033	76.9841	301	126		0.702576	70.4918	93.2084	100	0.84	0.646667
Adult	Male	2.5	78	2	6	2022-05-02	81	2022-07-22	8	150	147	12	156	1	31	11	6	3621.36	60.3561	2.48525	0.37827	37.827	96.1165	82.9787	309	188		2.41449	62.173	93.5614	100	1.25333	1.04
Adult	Male	2.5	78	2	6	2022-05-02	85	2022-07-26	9	145	143	8	232	3	25	8	4	3661.77	61.0295	2.3759	0.467626	46.7626	97.2973	89.2308	296	260		1.43885	53.2374	94.964	100	1.7931	1.6
Adult	Male	2.5	78	2	6	2022-05-02	86	2022-07-27	10	144	136	20	88	2	43	12	8	3747.53	62.4588	2.30552	0.307159	30.7159	93.3333	66.1654	300	133		4.61894	69.2841	89.6074	100	0.923611	0.611111
Adult	Male	2.5	78	2	6	2022-05-02	87	2022-07-28	11	147	144	12	137	0	24	6	9	3534.45	58.9075	2.49544	0.346983	34.6983	96.0396	85.0932	303	161		2.58621	65.3017	94.8276	100	1.09524	0.931973
Adult	Male	2.5	78	2	6	2022-05-02	88	2022-07-29	12	150	146	10	135	1	29	7	4	3211.46	53.5243	2.80246	0.350318	35.0318	96.732	81.8182	306	165		2.12314	64.9682	93.6306	100	1.1	0.9
Adult	Male	2.5	78	2	6	2022-05-02	92	2022-08-02	13	150	144	13	103	0	18	7	2	3044.87	50.7478	2.95579	0.28271	28.271	95.7655	85.124	307	121		3.03738	71.729	95.7944	100	0.806667	0.686667
Adult	Male	2.5	78	2	6	2022-05-02	94	2022-08-04	14	149	145	2	174	0	25	1	3	2998.97	49.9828	2.98103	0.40202	40.202	99.3243	87.4372	296	199		0.40404	59.798	94.9495	100	1.33557	1.16779
Adult	Male	2.5	78	2	6	2022-05-02	95	2022-08-05	15	149	144	11	239	0	33	6	8	3410.55	56.8425	2.62128	0.472222	47.2222	96.3816	87.8676	304	272		1.90972	52.7778	94.2708	100	1.8255	1.60403
Adult	Male	2.5	79	1	7	2022-05-02	72	2022-07-13	1	0	0	25	0	1	1	0	12	1773.27	29.5544	0	0.0740741	7.40741	0	0	25	2		92.5926	92.5926	92.5926	100	#DIV/0!	#DIV/0!
Adult	Male	2.5	79	1	7	2022-05-02	73	2022-07-14	2	73	68	30	32	25	46	34	132	3767.23	62.7871	1.16266	0.375912	37.5912	82.4561	31.068	171	103		10.9489	62.4088	74.0876	100	1.41096	0.438356
Adult	Male	2.5	79	1	7	2022-05-02	74	2022-07-15	3	144	145	11	138	19	78	13	73	4867.49	81.1248	1.77504	0.439252	43.9252	96.3333	58.7234	300	235		2.05607	56.0748	81.8692	100	1.63194	0.958333
Adult	Male	2.5	79	1	7	2022-05-02	77	2022-07-18	4	145	135	27	70	17	27	4	37	4248.66	70.811	2.0477	0.270784	27.0784	91.2052	61.4035	307	114		6.4133	72.9216	89.5487	100	0.786207	0.482759
Adult	Male	2.5	79	1	7	2022-05-02	78	2022-07-19	5	143	138	23	104	14	14	4	26	4222.69	70.3781	2.03188	0.302752	30.2752	92.4342	78.7879	304	132		5.27523	69.7248	93.578	100	0.923077	0.727273
Adult	Male	2.5	79	1	7	2022-05-02	79	2022-07-20	6	147	141	13	158	12	19	0	19	4485.54	74.759	1.96632	0.385714	38.5714	95.6811	83.5979	301	189		2.65306	61.4286	93.6735	100	1.28571	1.07483
Adult	Male	2.5	79	1	7	2022-05-02	80	2022-07-21	7	149	146	10	101	13	27	0	9	3806.66	63.4444	2.34851	0.316143	31.6143	96.7213	71.6312	305	141		2.24215	68.3857	91.0314	100	0.946309	0.677852
Adult	Male	2.5	79	1	7	2022-05-02	81	2022-07-22	8	147	146	6	99	15	16	1	11	3418.61	56.9768	2.58	0.30303	30.303	97.9933	76.1538	299	130		1.3986	69.697	92.7739	100	0.884354	0.673469
Adult	Male	2.5	79	1	7	2022-05-02	85	2022-07-26	9	145	143	14	42	16	13	2	19	3383.07	56.3844	2.57163	0.190349	19.0349	95.3642	59.1549	302	71		3.75335	80.9651	92.2252	100	0.489655	0.289655
Adult	Male	2.5	79	1	7	2022-05-02	86	2022-07-27	10	147	141	18	96	13	9	1	10	3369.73	56.1622	2.61742	0.278302	27.8302	94.1176	81.3559	306	118		4.24528	72.1698	94.8113	100	0.802721	0.653061
Adult	Male	2.5	79	1	7	2022-05-02	87	2022-07-28	11	150	144	9	111	20	11	0	7	3267.72	54.462	2.75421	0.319101	31.9101	97.0297	78.169	303	142		2.02247	68.0899	93.0337	100	0.946667	0.74
Adult	Male	2.5	79	1	7	2022-05-02	88	2022-07-29	12	150	146	8	176	16	14	0	11	3591.7	59.8616	2.50578	0.403922	40.3922	97.3684	85.4369	304	206		1.56863	59.6078	94.1176	100	1.37333	1.17333
Adult	Male	2.5	79	1	7	2022-05-02	92	2022-08-02	13	149	146	11	131	15	14	0	6	3174.86	52.9143	2.81588	0.343348	34.3348	96.4052	81.875	306	160		2.36052	65.6652	93.7768	100	1.07383	0.879195
Adult	Male	2.5	79	1	7	2022-05-02	93	2022-08-03	14	151	145	4	125	11	5	0	7	2925.25	48.7542	3.09717	0.319728	31.9728	98.6667	88.6525	300	141		0.907029	68.0272	96.3719	100	0.933775	0.827815
Adult	Male	2.5	79	1	7	2022-05-02	94	2022-08-04	15	151	145	5	157	22	27	0	5	3460.66	57.6777	2.61799	0.406312	40.6312	98.3389	76.2136	301	206		0.986193	59.3688	90.3353	100	1.36424	1.03974
Adult	Male	2.5	79	1	7	2022-05-02	95	2022-08-05	16	149	145	9	94	14	12	0	4	3198.22	53.3037	2.7953	0.283688	28.3688	97.0297	78.3333	303	120		2.12766	71.6312	93.8534	100	0.805369	0.630872
Adult	Male	2.5	80	2	8	2022-05-02	72	2022-07-13	1	0	0	15	0	1	3	0	3	2243.94	37.3991	0	0.210526	21.0526	0	0	15	4		78.9474	78.9474	78.9474	100	#DIV/0!	#DIV/0!
Adult	Male	2.5	80	2	8	2022-05-02	73	2022-07-14	2	47	47	31	50	12	69	16	32	3988.19	66.4699	0.707087	0.511719	51.1719	75.2	38.1679	125	131		12.1094	48.8281	68.3594	100	2.78723	1.06383
Adult	Male	2.5	80	2	8	2022-05-02	74	2022-07-15	3	141	145	24	247	13	30	22	51	4896.37	81.6061	1.72781	0.483333	48.3333	92.2581	85.1724	310	290		4	51.6667	92.8333	100	2.05674	1.75177
Adult	Male	2.5	80	2	8	2022-05-02	77	2022-07-18	4	147	147	10	446	6	67	10	29	4586.86	76.4477	1.92288	0.63062	63.062	96.7105	85.9345	304	519		1.21507	36.938	91.13	100	3.53061	3.03401
Adult	Male	2.5	80	2	8	2022-05-02	78	2022-07-19	5	134	130	26	195	0	116	18	51	4881.06	81.3509	1.64718	0.517471	51.7471	91.0345	62.701	290	311		4.32612	48.2529	80.6988	100	2.3209	1.45522
Adult	Male	2.5	80	2	8	2022-05-02	79	2022-07-20	6	149	144	5	182	1	27	1	17	3263.53	54.3922	2.73937	0.413386	41.3386	98.3221	86.6667	298	210		0.984252	58.6614	94.4882	100	1.4094	1.22148
Adult	Male	2.5	80	2	8	2022-05-02	80	2022-07-21	7	151	147	3	199	0	16	1	7	3097.82	51.6304	2.92463	0.416667	41.6667	99.0033	92.5581	301	215		0.581395	58.3333	96.8992	100	1.42384	1.31788
Adult	Male	2.5	80	2	8	2022-05-02	81	2022-07-22	8	151	147	2	219	1	8	0	6	2974.21	49.5702	3.04618	0.431818	43.1818	99.3333	96.0526	300	228		0.378788	56.8182	98.2955	100	1.50993	1.45033
Adult	Male	2.5	80	2	8	2022-05-02	85	2022-07-26	9	139	132	27	76	1	46	11	22	3592.97	59.8829	2.3212	0.292162	29.2162	90.9396	61.7886	298	123		6.4133	70.7838	88.8361	100	0.884892	0.546763
Adult	Male	2.5	80	2	8	2022-05-02	86	2022-07-27	10	124	129	47	34	5	77	24	27	3152.92	52.5486	2.35972	0.278846	27.8846	84.3333	29.3103	300	116		11.2981	72.1154	80.2885	100	0.935484	0.274194
Adult	Male	2.5	80	2	8	2022-05-02	87	2022-07-28	11	147	143	13	70	4	35	2	23	2973.9	49.565	2.9658	0.264563	26.4563	95.7096	64.2202	303	109		3.15534	73.5437	90.534	100	0.741497	0.47619
Adult	Male	2.5	80	2	8	2022-05-02	88	2022-07-29	12	151	145	5	121	0	16	0	3	2775.89	46.2648	3.26382	0.312785	31.2785	98.3389	88.3212	301	137		1.14155	68.7215	96.347	100	0.907285	0.801325
Adult	Male	2.5	80	2	8	2022-05-02	92	2022-08-02	13	152	146	5	66	0	11	1	5	2541.09	42.3514	3.58902	0.202632	20.2632	98.3498	85.7143	303	77		1.31579	79.7368	97.1053	100	0.506579	0.434211
Adult	Male	2.5	80	2	8	2022-05-02	93	2022-08-03	14	152	146	7	71	0	17	3	9	2360.58	39.343	3.86346	0.223919	22.3919	97.7049	80.6818	305	88		1.78117	77.6081	95.6743	100	0.578947	0.467105
Adult	Male	2.5	80	2	8	2022-05-02	94	2022-08-04	15	148	147	7	113	1	18	2	3	2652.57	44.2096	3.34769	0.304147	30.4147	97.6821	85.6061	302	132		1.6129	69.5853	95.6221	100	0.891892	0.763514
Adult	Male	2.5	80	2	8	2022-05-02	95	2022-08-05	16	147	142	12	98	1	32	3	7	2707.36	45.1226	3.25779	0.303241	30.3241	96.0133	74.8092	301	131		2.77778	69.6759	92.3611	100	0.891156	0.666667
